# Supplementary material for: Methamphetamine signals transcription of IL1β and TNFα in a reactive oxygen species-dependent manner and interacts with HIV-1 Tat to decrease antioxidant defense mechanisms
Source: Front Cell Neurosci. 2022 Aug 18;16:911060. doi: 10.3389/fncel.2022.911060 (PMC9434488; doi:10.3389/fncel.2022.911060)
Supplement: Supplementary file 1 [file Data_Sheet_1.CSV]

1_Control::1 AvgPeak	1_Control::1 Present	2_Meth::1 AvgPeak	2_Meth::1 Present	3_Meth+NAC::1 AvgPeak	3_Meth+NAC::1 Present	ActRegCount	Affy Tag	Altsymbols	Chromosome	FC M/C	FC MNAC/M	Full Description	Gene End	Gene ID	Gene Length	Gene Start	Gene Strand	Interval Dists to Start	Interval Pos	IntervalCount	Intervals	Matching.Attribute	name	Peak Sample	Peak Value	PROT	Regulatory function	RNA	selected	shared name	UCSC Link
21.0	1	21.0	1	15.0	1	2	"1552375_at, 1559674_at, 1563783_a_at, 1569250_at, 1569251_a_at, 231369_at"	"ZNF333, KIAA1806"	19	1.0	0.71	zinc finger protein 333	"14,831,772"	GeneID:84449	"30,902"	"14,800,870"	+	"42959, 24858, 43034, 43610, 42970, 42010"	"downstream, in gene, downstream, downstream, downstream, downstream"	6	"1_Control::1::12260, 2_Meth::1::12152, 2_Meth::1::12153, 3_Meth+NAC::1::8644, 4_Tat::1::9621, 5_Meth+Tat::1::12475"	ZNF333	ZNF333	5_Meth+Tat::1	35	"NP_115809.1, EAW84442.1, EAW84443.1"	Regulator	"NM_032433, hCT2356541.0, hCT29839.4"	false	ZNF333	Gene ZNF333
47.0	1	54.0	1	30.0	1	1	"208711_s_at, 208712_at"	"PRAD1, BCL1, U21B31, CCND1, D11S287E"	11	1.15	0.56	cyclin D1	"69,469,242"	GeneID:595	"13,369"	"69,455,873"	+	"14399, 27252, 14607, 14639, 27135, 13631, 14271, 23679"	"downstream, downstream, downstream, downstream, downstream, downstream, downstream, downstream"	8	"1_Control::1::8238, 1_Control::1::8239, 2_Meth::1::7761, 3_Meth+NAC::1::5842, 3_Meth+NAC::1::5843, 4_Tat::1::6420, 5_Meth+Tat::1::8356, 5_Meth+Tat::1::8357"	CCND1	CCND1	2_Meth::1	54	"NP_444284.1, EAW74748.1, EAW74746.1, EAW74747.1"	Regulated	"NM_053056, hCT2309655.0, hCT2309656.1, hCT2348024.0"	false	CCND1	Gene CCND1
45.0	1	36.0	1	27.0	1	1	"201502_s_at, 231699_at"	"IKBA, NFKBIA, MAD-3, NFKBI"	14	0.8	0.75	"nuclear factor of kappa light polypeptide gene enhancer in B-cells inhibitor, alpha"	"35,873,960"	GeneID:4792	"3,244"	"35,870,716"	-	"3944, 1192, 3832, 3912, 3848"	"downstream, in gene, downstream, downstream, downstream"	5	"1_Control::1::9583, 2_Meth::1::9128, 3_Meth+NAC::1::6795, 4_Tat::1::7481, 5_Meth+Tat::1::9748"	NFKBIA	NFKBIA	5_Meth+Tat::1	51	"NP_065390.1, EAW65875.1"	Regulated	"NM_020529, hCT12261.3"	false	NFKBIA	Gene NFKBIA
																						HOXB7	HOXB7				Regulated		false	HOXB7
10.0	0	14.0	1	6.5	0	2	213844_at	"HOX1.3, HOX1, MGC9376, HOXA5, HOX1C"	7	1.4	0.46	homeobox A5	"27,183,287"	GeneID:3202	"2,291"	"27,180,996"	-	"12599, 215"	"downstream, in gene"	2	"2_Meth::1::5105, 2_Meth::1::5106"	HOXA5	HOXA5	2_Meth::1	18	"NP_061975.2, EAW93873.1"	Regulated	"NM_019102, hCT1640753.3"	false	HOXA5	Gene HOXA5
																						HOXB5	HOXB5				Regulated		false	HOXB5
12.0	1	12.86	1	10.0	1	7	"202055_at, 202056_at, 202057_at, 202058_s_at, 202059_s_at, 213741_s_at"	"SRP1, NPI-1, KPNA1, RCH2, IPOA5"	3	1.07	0.78	karyopherin alpha 1 (importin alpha 5)	"122,233,786"	GeneID:3836	"93,038"	"122,140,748"	-	"98810, 85754, 83610, 17242, 98554, 106, 98650, 92826, 12618, -12726, 98634, 81434, 74954, 202, 98618, 80522, 26234, 106"	"downstream, in gene, in gene, in gene, downstream, in gene, downstream, in gene, in gene, upstream, downstream, in gene, in gene, in gene, downstream, in gene, in gene, in gene"	18	"1_Control::1::2885, 1_Control::1::2886, 1_Control::1::2887, 1_Control::1::2888, 2_Meth::1::2816, 2_Meth::1::2817, 3_Meth+NAC::1::2058, 3_Meth+NAC::1::2059, 3_Meth+NAC::1::2060, 3_Meth+NAC::1::2061, 4_Tat::1::2265, 4_Tat::1::2266, 4_Tat::1::2267, 4_Tat::1::2268, 5_Meth+Tat::1::3041, 5_Meth+Tat::1::3042, 5_Meth+Tat::1::3043, 5_Meth+Tat::1::3044"	KPNA1	KPNA1	5_Meth+Tat::1	45	"NP_002255.3, EAW79483.1, EAW79482.1"	Regulated	"NM_002264, NR_026698, hCT1644532.2, hCT2319232.0"	false	KPNA1	Gene KPNA1
11.0	1	15.0	1	11.0	1	1	"220266_s_at, 221841_s_at"	"KLF4, GKLF, EZF"	9	1.36	0.73	Kruppel-like factor 4 (gut)	"110,252,047"	GeneID:9314	"4,914"	"110,247,133"	-	"783, 1423, 980, 783, 351"	"in gene, in gene, in gene, in gene, in gene"	5	"1_Control::1::6928, 2_Meth::1::6397, 3_Meth+NAC::1::4915, 4_Tat::1::5394, 5_Meth+Tat::1::7092"	KLF4	KLF4	2_Meth::1	15	"NP_004226.3, EAW59019.1, EAW59020.1, EAW59021.1"	Regulator	"NM_004235, hCT2274551.0, hCT2274553.0, hCT1776150.2"	false	KLF4	Gene KLF4
																						CXCR4	CXCR4				Regulated		false	CXCR4
																						COL1A1	COL1A1				Regulated		false	COL1A1
11.5	1	17.5	1	8.0	1	2	207163_s_at	"MGC99656, RAC-ALPHA, PRKBA, AKT1, PKB, AKT, RAC, PKB-ALPHA"	14	1.52	0.46	v-akt murine thymoma viral oncogene homolog 1	"105,262,080"	GeneID:207	"26,394"	"105,235,686"	-	"26656, 26720, -10944, 26624, 27168, 26784"	"downstream, downstream, upstream, downstream, downstream, downstream"	6	"1_Control::1::9883, 2_Meth::1::9457, 2_Meth::1::9458, 3_Meth+NAC::1::7003, 4_Tat::1::7703, 5_Meth+Tat::1::10061"	AKT1	AKT1	2_Meth::1	23	"NP_005154.2, NP_001014431.1, NP_001014432.1, EAW81881.1, EAW81882.1, EAW81883.1"	Regulated	"NM_005163, NM_001014431, NM_001014432, hCT2330476.0, hCT2356168.0, hCT88042.3"	false	AKT1	Gene AKT1
																						IGFBP5	IGFBP5				Regulated		false	IGFBP5
15.0	1	28.0	1	12.5	1	2	"1565358_at, 203749_s_at, 203750_s_at, 211605_s_at, 216300_x_at"	"NR1B1, RAR, RARA"	17	1.87	0.45	"retinoic acid receptor, alpha"	"38,513,895"	GeneID:5914	"48,472"	"38,465,423"	+	"13500, 48641, -143, 13649, 47708, 13297, 47409, 13521, 32289, 49521, 13521, 30033, 46385"	"in gene, downstream, upstream, in gene, in gene, in gene, in gene, in gene, in gene, downstream, in gene, in gene, in gene"	13	"1_Control::1::11342, 1_Control::1::11343, 2_Meth::1::11062, 2_Meth::1::11063, 2_Meth::1::11064, 3_Meth+NAC::1::7992, 3_Meth+NAC::1::7993, 4_Tat::1::8887, 4_Tat::1::8888, 4_Tat::1::8889, 5_Meth+Tat::1::11540, 5_Meth+Tat::1::11541, 5_Meth+Tat::1::11542"	RARA	RARA	2_Meth::1	42	"NP_000955.1, NP_001019980.1, NP_001138773.1, NP_001138774.1, EAW60652.1, EAW60658.1, EAW60653.1, EAW60654.1, EAW60655.1, EAW60656.1, EAW60657.1"	Regulated	"NM_000964, NM_001024809, NM_001145301, NM_001145302, hCT2294849.1, hCT2294850.1, hCT2294852.1, hCT2294853.1, hCT2294854.1, hCT2294855.1, hCT2348294.0"	false	RARA	Gene RARA
63.0	1	53.0	1	28.0	1	1	"1563252_at, 1563253_s_at, 202454_s_at, 215638_at, 226213_at"	"ERBB3, MDA-BF-1, c-erbB-3, c-erbB3, erbB3-S, MGC88033, HER3, p45-sErbB3, p85-sErbB3, p180-ErbB3, ErbB-3, LCCS2"	12	0.84	0.53	v-erb-b2 erythroblastic leukemia viral oncogene homolog 3 (avian)	"56,497,128"	GeneID:2065	"23,236"	"56,473,892"	+	"24492, 36540, 24636, 36636, 36588, 24476, 36540"	"downstream, downstream, downstream, downstream, downstream, downstream, downstream"	7	"1_Control::1::8761, 1_Control::1::8762, 2_Meth::1::8292, 3_Meth+NAC::1::6203, 4_Tat::1::6822, 5_Meth+Tat::1::8894, 5_Meth+Tat::1::8895"	ERBB3	ERBB3	1_Control::1	63	"NP_001973.2, NP_001005915.1, EAW96879.1, EAW96880.1, EAW96881.1, EAW96883.1, EAW96882.1"	Regulated	"NM_001982, NM_001005915, hCT16106.2, hCT2307676.0, hCT2307678.0, hCT2307680.0, hCT2307681.0"	false	ERBB3	Gene ERBB3
																						JUP	JUP				Regulated		false	JUP
20.0	1	24.0	1	11.0	1	1	"203928_x_at, 203929_s_at, 203930_s_at, 206401_s_at, 225379_at"	"MSTD, DDPAC, MAPT, MTBT2, FLJ31424, TAU, MAPTL, MGC138549, MTBT1, PPND, FTDP-17"	17	1.2	0.46	microtubule-associated protein tau	"44,105,700"	GeneID:4137	"133,952"	"43,971,748"	+	"132177, 131228, 131836, 130876, 132092, 137564"	"in gene, in gene, in gene, in gene, in gene, downstream"	6	"1_Control::1::11426, 2_Meth::1::11160, 3_Meth+NAC::1::8065, 4_Tat::1::8945, 5_Meth+Tat::1::11622, 5_Meth+Tat::1::11623"	MAPT	MAPT	2_Meth::1	24	"NP_001116538.2, NP_001116539.1, NP_005901.2, NP_058518.1, NP_058525.1, NP_058519.3, EAW93565.1, EAW93566.1, EAW93567.1, EAW93568.1, EAW93569.1, EAW93570.1, EAW93571.1, EAW93572.1, EAW93573.1, EAW93574.1"	Regulated	"NM_001123066, NM_001123067, NM_005910, NM_016834, NM_016835, NM_016841, hCT18805.3, hCT1950740.1, hCT1961481.1, hCT1961482.1, hCT19666.3, hCT2270129.0, hCT2270130.0, hCT2270134.0, hCT2270135.0, hCT2270136.0"	false	MAPT	Gene MAPT
20.0	1	24.5	1	10.5	1	2	"204907_s_at, 204908_s_at"	"D19S37, BCL3, BCL4"	19	1.23	0.43	B-cell CLL/lymphoma 3	"45,263,301"	GeneID:602	"11,323"	"45,251,978"	+	"-6506, 4854, -6634, 4758, 7606, 11254, 7478, 13526, -6570, 4806, 11958"	"upstream, in gene, upstream, in gene, in gene, in gene, in gene, downstream, upstream, in gene, downstream"	11	"1_Control::1::12526, 1_Control::1::12527, 2_Meth::1::12481, 2_Meth::1::12482, 3_Meth+NAC::1::8821, 3_Meth+NAC::1::8822, 4_Tat::1::9838, 4_Tat::1::9839, 5_Meth+Tat::1::12746, 5_Meth+Tat::1::12747, 5_Meth+Tat::1::12748"	BCL3	BCL3	2_Meth::1	33	"NP_005169.2, EAW57291.1"	Regulated	"NM_005178, hCT13225.2"	false	BCL3	Gene BCL3
50.0	1	80.0	1	36.0	1	1	"201469_s_at, 214853_s_at"	"SHC1, SHCA, FLJ26504, SHC"	1	1.6	0.45	SHC (Src homology 2 domain containing) transforming protein 1	"154,946,959"	GeneID:6464	"12,185"	"154,934,774"	-	"12767, 12767, 12815, 12623, 12751"	"downstream, downstream, downstream, downstream, downstream"	5	"1_Control::1::872, 2_Meth::1::888, 3_Meth+NAC::1::607, 4_Tat::1::672, 5_Meth+Tat::1::909"	SHC1	SHC1	2_Meth::1	80	"NP_003020.2, NP_892113.4, NP_001123512.1, NP_001123513.1, EAW53168.1, EAW53170.1, EAW53167.1, EAW53169.1, EAW53171.1"	Regulated	"NM_003029, NM_183001, NM_001130040, NM_001130041, hCT2278470.1, hCT2278473.1, hCT2278477.0, hCT2352636.0, hCT2352637.0"	false	SHC1	Gene SHC1
7.0	0	13.0	1	7.0	0	1	"200783_s_at, 217714_x_at"	"C1orf215, MGC138870, Lag, SMN, PR22, STMN1, OP18, LAP18, PP17, MGC138869, PP19, FLJ32206"	1	1.86	0.54	stathmin 1	"26,233,368"	GeneID:3925	"22,691"	"26,210,677"	-	440	in gene	1	2_Meth::1::283	STMN1	STMN1	2_Meth::1	13	"NP_005554.1, NP_981944.1, NP_001138926.1, NP_981946.1, EAX07855.1, EAX07856.1, EAX07854.1, EAX07857.1, EAX07858.1, EAX07859.1, EAX07860.1"	Regulated	"NM_005563, NM_203399, NM_203401, NM_001145454, hCT14857.2, hCT1967793.2, hCT1967794.2, hCT2351956.0, hCT2351957.0, hCT2351958.0, hCT2351959.0"	false	STMN1	Gene STMN1
8.0	0	5.0	1	6.0	0	1	"200951_s_at, 200952_s_at, 200953_s_at"	"MGC102758, KIAK0002, CCND2"	12	0.63	1.2	cyclin D2	"4,414,522"	GeneID:894	"31,620"	"4,382,902"	+	-342	upstream	1	2_Meth::1::8029	CCND2	CCND2	2_Meth::1	5	"NP_001750.1, EAW88851.1"	Regulated	"NM_001759, hCT16085.2"	false	CCND2	Gene CCND2
																						COL1A2	COL1A2				Regulated		false	COL1A2
31.5	1	37.0	1	24.5	1	2	211926_s_at	"MGC104539, FTNS, MYH9, DFNA17, MHA, NMHC-II-A, NMMHCA, EPSTS"	22	1.17	0.66	"myosin, heavy chain 9, non-muscle"	"36,784,063"	GeneID:4627	"106,740"	"36,677,323"	-	"110207, 95, 110239, 93727, 879, 110239, 54847, 39039, 19935, 1087, 110351, 58015, 27007, 1007, 110079, 90207, 30767, 95"	"downstream, in gene, downstream, in gene, in gene, downstream, in gene, in gene, in gene, in gene, downstream, in gene, in gene, in gene, downstream, in gene, in gene, in gene"	18	"1_Control::1::13442, 1_Control::1::13443, 2_Meth::1::13565, 2_Meth::1::13566, 2_Meth::1::13567, 3_Meth+NAC::1::9455, 3_Meth+NAC::1::9456, 3_Meth+NAC::1::9457, 3_Meth+NAC::1::9458, 3_Meth+NAC::1::9459, 4_Tat::1::10582, 4_Tat::1::10583, 4_Tat::1::10584, 4_Tat::1::10585, 5_Meth+Tat::1::13631, 5_Meth+Tat::1::13632, 5_Meth+Tat::1::13633, 5_Meth+Tat::1::13634"	MYH9	MYH9	2_Meth::1	43	"NP_002464.1, EAW60097.1, EAW60096.1, EAW60098.1"	Regulated	"NM_002473, hCT2301108.0, hCT2301111.0, hCT32725.3"	false	MYH9	Gene MYH9
36.0	1	61.0	1	40.5	1	2	201841_s_at	"Hsp25, HSPB1, HMN2B, HSP27, CMT2F, HS.76067, DKFZp586P1322, HSP28, SRP27"	7	1.69	0.66	heat shock 27kDa protein 1	"75,933,614"	GeneID:3315	"1,739"	"75,931,875"	+	"893, 205, 15805, 157, 221, 157"	"in gene, in gene, downstream, in gene, in gene, in gene"	6	"1_Control::1::5618, 2_Meth::1::5313, 2_Meth::1::5314, 3_Meth+NAC::1::3986, 4_Tat::1::4398, 5_Meth+Tat::1::5808"	HSPB1	HSPB1	2_Meth::1	66	"NP_001531.1, EAW71803.1"	Regulated	"NM_001540, hCT1964739.2"	false	HSPB1	Gene HSPB1
81.0	1	84.0	1	34.0	1	1	"1558984_at, 203652_at"	"PTK1, MLK3, MEKK11, SPRK, MLK-3, MAP3K11, MGC17114"	11	1.04	0.4	mitogen-activated protein kinase kinase kinase 11	"65,381,720"	GeneID:4296	"16,494"	"65,365,226"	-	"25656, 18632, -9800, -38632, 25960, 18920, 26696, 20312, -8200, 18680, -9752"	"downstream, downstream, upstream, upstream, downstream, downstream, downstream, downstream, upstream, downstream, upstream"	11	"1_Control::1::8168, 1_Control::1::8169, 1_Control::1::8170, 2_Meth::1::7685, 3_Meth+NAC::1::5795, 3_Meth+NAC::1::5796, 4_Tat::1::6361, 4_Tat::1::6362, 4_Tat::1::6363, 5_Meth+Tat::1::8280, 5_Meth+Tat::1::8281"	MAP3K11	MAP3K11	2_Meth::1	84	"NP_002410.1, EAW74418.1, EAW74417.1"	Regulated	"NM_002419, hCT14380.3, hCT2314532.0"	false	MAP3K11	Gene MAP3K11
33.5	1	62.5	1	19.0	1	2	201473_at	"AP-1, JUNB"	19	1.87	0.3	jun B proto-oncogene	"12,904,125"	GeneID:3726	"1,815"	"12,902,310"	+	"-6, 10298, -6, 10250, 26, 58, 10"	"upstream, downstream, upstream, downstream, in gene, in gene, in gene"	7	"1_Control::1::12233, 1_Control::1::12234, 2_Meth::1::12105, 2_Meth::1::12106, 3_Meth+NAC::1::8626, 4_Tat::1::9592, 5_Meth+Tat::1::12446"	JUNB	JUNB	2_Meth::1	104	"NP_002220.1, EAW84307.1"	Regulated	"NM_002229, hCT172978.3"	false	JUNB	Gene JUNB
39.0	1	59.0	1	27.0	1	1	"201464_x_at, 201465_s_at, 201466_s_at, 213281_at"	"AP-1, AP1, c-Jun, JUN"	1	1.51	0.46	jun oncogene	"59,249,785"	GeneID:3725	"3,322"	"59,246,463"	-	"153, 41, 249, 217, 153"	"in gene, in gene, in gene, in gene, in gene"	5	"1_Control::1::496, 2_Meth::1::578, 3_Meth+NAC::1::335, 4_Tat::1::373, 5_Meth+Tat::1::515"	JUN	JUN	2_Meth::1	59	"NP_002219.1, EAX06628.1"	Regulator	"NM_002228, hCT1819109.1"	false	JUN	Gene JUN
19.33	1	23.33	1	13.33	1	3	202768_at	"FOSB, GOSB, AP-1, MGC42291, G0S3, DKFZp686C0818, GOS3"	19	1.21	0.57	FBJ murine osteosarcoma viral oncogene homolog B	"45,978,437"	GeneID:2354	"7,184"	"45,971,253"	+	"-245, 17307, -85, 17323, -11877, 27, -117, -69"	"upstream, downstream, upstream, downstream, upstream, in gene, upstream, upstream"	8	"1_Control::1::12550, 1_Control::1::12551, 2_Meth::1::12514, 2_Meth::1::12515, 3_Meth+NAC::1::8843, 3_Meth+NAC::1::8844, 4_Tat::1::9862, 5_Meth+Tat::1::12769"	FOSB	FOSB	4_Tat::1	37	"NP_006723.2, NP_001107643.1, EAW57351.1, EAW57352.1"	Regulated	"NM_006732, NM_001114171, hCT11805.2, hCT2276121.0"	false	FOSB	Gene FOSB
52.5	1	58.0	1	36.5	1	2	"200638_s_at, 200639_s_at, 200640_at, 200641_s_at"	"YWHAZ, YWHAD, 14-3-3-zeta, KCIP-1, MGC111427, MGC138156, MGC126532"	8	1.1	0.63	"tyrosine 3-monooxygenase/tryptophan 5-monooxygenase activation protein, zeta polypeptide"	"101,965,623"	GeneID:7534	"34,819"	"101,930,804"	-	"39287, 2519, 39223, 1527, 38295, 1543, 39271, 1415, 39255, 1527"	"downstream, in gene, downstream, in gene, downstream, in gene, downstream, in gene, downstream, in gene"	10	"1_Control::1::6387, 1_Control::1::6388, 2_Meth::1::5974, 2_Meth::1::5975, 3_Meth+NAC::1::4521, 3_Meth+NAC::1::4522, 4_Tat::1::4993, 4_Tat::1::4994, 5_Meth+Tat::1::6582, 5_Meth+Tat::1::6583"	YWHAZ	YWHAZ	2_Meth::1	66	"NP_003397.1, NP_663723.1, NP_001129171.1, NP_001129172.1, NP_001129173.1, NP_001129174.1, EAW91823.1, EAW91824.1, EAW91825.1, EAW91826.1, EAW91827.1, EAW91828.1, EAW91829.1"	Regulated	"NM_003406, NM_145690, NM_001135699, NM_001135700, NM_001135701, NM_001135702, hCT2297926.0, hCT2297927.0, hCT2297928.0, hCT2297929.0, hCT2297930.0, hCT2297931.0, hCT2297932.0"	false	YWHAZ	Gene YWHAZ
34.0	1	38.5	1	20.0	1	2	"201041_s_at, 201044_x_at, 226578_s_at"	"CL100, MKP1, HVH1, PTPN10, MKP-1, DUSP1"	5	1.13	0.52	dual specificity phosphatase 1	"172,198,203"	GeneID:1843	"3,110"	"172,195,093"	-	"12987, 59, 59, 139, 203, 59"	"downstream, in gene, in gene, in gene, in gene, in gene"	6	"1_Control::1::4534, 1_Control::1::4535, 2_Meth::1::4211, 3_Meth+NAC::1::3220, 4_Tat::1::3513, 5_Meth+Tat::1::4671"	DUSP1	DUSP1	2_Meth::1	65	"NP_004408.1, EAW61425.1, EAW61426.1"	Regulated	"NM_004417, hCT1952301.1, hCT32515.2"	false	DUSP1	Gene DUSP1
33.0	1	39.0	1	25.0	1	1	"205193_at, 36711_at"	"hMafF, MAFF, U-MAF"	22	1.18	0.64	v-maf musculoaponeurotic fibrosarcoma oncogene homolog F (avian)	"38,612,518"	GeneID:23764	"14,579"	"38,597,939"	+	"17069, 1101, 16909, 1901, 16941, 125, 16797, 16973"	"downstream, in gene, downstream, in gene, downstream, in gene, downstream, downstream"	8	"1_Control::1::13466, 2_Meth::1::13603, 2_Meth::1::13604, 3_Meth+NAC::1::9484, 3_Meth+NAC::1::9485, 4_Tat::1::10608, 4_Tat::1::10609, 5_Meth+Tat::1::13663"	MAFF	MAFF	5_Meth+Tat::1	45	"NP_036455.1, NP_001155044.1, NP_001155045.1, NP_001155046.1, EAW60221.1"	Regulated	"NM_012323, NM_001161572, NM_001161573, NM_001161574, hCT32964.3"	false	MAFF	Gene MAFF
10.0	1	12.33	1	8.67	1	3	"218234_at, 48825_at"	"ING4, p29ING4, my036, MGC12557"	12	1.23	0.7	"inhibitor of growth family, member 4"	"6,772,308"	GeneID:51147	"12,604"	"6,759,704"	-	"15796, -140, 15828, -140, -4044, -1612, 84, 15780, 84"	"downstream, upstream, downstream, upstream, upstream, upstream, in gene, downstream, in gene"	9	"1_Control::1::8507, 1_Control::1::8508, 2_Meth::1::8053, 2_Meth::1::8054, 2_Meth::1::8055, 3_Meth+NAC::1::6039, 4_Tat::1::6635, 5_Meth+Tat::1::8630, 5_Meth+Tat::1::8631"	ING4	ING4	5_Meth+Tat::1	26	"NP_001121054.1, NP_057246.2, NP_001121055.1, NP_001121056.1, NP_001121057.1, NP_001121058.1, EAW88762.1, EAW88763.1, EAW88764.1, EAW88765.1, EAW88766.1, EAW88767.1, EAW88768.1, EAW88770.1, EAW88769.1, EAW88771.1, EAW88772.1, EAW88773.1"	Regulator	"NM_001127582, NM_016162, NM_001127583, NM_001127584, NM_001127585, NM_001127586, hCT17055.4, hCT1967418.1, hCT1967419.1, hCT2357083.0, hCT2357084.0, hCT2357085.0, hCT2357086.0, hCT2357087.0, hCT2357088.0, hCT2357089.0, hCT2357090.0, hCT2357091.0"	false	ING4	Gene ING4
13.0	1	11.0	1	13.0	1	1	"200780_x_at, 200981_x_at, 211858_x_at, 212273_x_at, 214157_at, 214548_x_at, 217057_s_at, 217058_at, 217673_x_at, 229274_at, 235851_s_at, 239037_at"	"GPSA, AHO, GNAS, MGC33735, POH, NESP, GSA, PHP1C, C20orf45, PHP1B, GSP, GNAS1, PHP1A"	20	0.85	1.18	GNAS complex locus	"57,486,250"	GeneID:2778	"71,455"	"57,414,795"	+	"71237, 72405, 73269, 73013, 58037, 73045"	"in gene, downstream, downstream, downstream, in gene, downstream"	6	"1_Control::1::13076, 2_Meth::1::13122, 3_Meth+NAC::1::9195, 4_Tat::1::10280, 5_Meth+Tat::1::13279, 5_Meth+Tat::1::13280"	GNAS	GNAS	5_Meth+Tat::1	18	"NP_000507.1, NP_536350.2, NP_536351.1, NP_001070956.1, NP_001070957.1, NP_057676.1, NP_001070958.1, EAW75457.1, EAW75458.1, EAW75459.1, EAW75460.1, EAW75461.1, EAW75462.1, EAW75463.1, EAW75464.1, EAW75465.1, EAW75466.1, EAW75467.1, EAW75468.1, EAW75469.1,"	Regulated	"NM_000516, NM_080425, NM_080426, NM_001077488, NM_016592, NM_001077489, NR_003259, NM_001077490, hCT1827487.2, hCT1950750.0, hCT1950751.1, hCT1956027.1, hCT1956028.1, hCT1956029.1, hCT1956031.1, hCT2314435.0, hCT2314438.0, hCT2314443.0, hCT2314450.0, hCT2"	false	GNAS	Gene GNAS
24.0	1	34.0	1	19.0	1	1	"205098_at, 205099_s_at"	"CD191, HM145, CKR-1, CMKBR1, MIP1aR, CCR1, SCYAR1, CKR1"	3	1.42	0.56	chemokine (C-C motif) receptor 1	"46,249,832"	GeneID:1230	"6,632"	"46,243,200"	-	"6984, 1544, 16440, 7848, 7336, 6984"	"downstream, in gene, downstream, downstream, downstream, downstream"	6	"1_Control::1::2623, 2_Meth::1::2584, 3_Meth+NAC::1::1873, 3_Meth+NAC::1::1874, 4_Tat::1::2067, 5_Meth+Tat::1::2801"	CCR1	CCR1	2_Meth::1	34	"NP_001286.1, EAW64756.1, EAW64757.1"	Regulated	"NM_001295, hCT2279567.0, hCT6346.2"	false	CCR1	Gene CCR1
24.0	1	27.0	1	24.0	1	2	200663_at	"MLA1, OMA81H, ME491, LAMP-3, TSPAN30, CD63"	12	1.13	0.89	CD63 molecule	"56,122,910"	GeneID:967	"3,680"	"56,119,230"	-	"4798, -6389, 7742, -7010, 4958, 4734, 6014"	"downstream, upstream, downstream, upstream, downstream, downstream, downstream"	7	"1_Control::1::8751, 1_Control::1::8752, 2_Meth::1::8279, 2_Meth::1::8280, 3_Meth+NAC::1::6197, 4_Tat::1::6813, 5_Meth+Tat::1::8881"	CD63	CD63	2_Meth::1	43	"NP_001771.1, NP_001035123.1, EAW96827.1, EAW96828.1, EAW96829.1"	Regulated	"NM_001780, NM_001040034, hCT11823.2, hCT1823138.1, hCT1967164.1"	false	CD63	Gene CD63
																						DPEP2	DPEP2				Regulated		false	DPEP2
																						SPACA3	SPACA3				Regulated		false	SPACA3
																						XCL1	XCL1				Regulated		false	XCL1
																						ZW10	ZW10				Regulated		false	ZW10
19.0	1	41.0	1	14.0	1	1	"204084_s_at, 204085_s_at, 214252_s_at"	"FLJ90628, CLN5, NCL"	13	2.16	0.34	"ceroid-lipofuscinosis, neuronal 5"	"77,576,652"	GeneID:1203	"10,593"	"77,566,059"	+	"149, 18242, 245, 309, 293, 9813, 245"	"in gene, downstream, in gene, in gene, in gene, in gene, in gene"	7	"1_Control::1::9413, 1_Control::1::9414, 2_Meth::1::8950, 3_Meth+NAC::1::6657, 4_Tat::1::7347, 4_Tat::1::7348, 5_Meth+Tat::1::9576"	CLN5	CLN5	2_Meth::1	41	"NP_006484.1, EAW80562.1, EAW80561.1"	Regulated	"NM_006493, hCT19323.2, hCT2325688.0"	false	CLN5	Gene CLN5
21.0	1	28.0	1	20.0	1	1	208438_s_at	"SRC2, p55c-fgr, FLJ43153, MGC75096, c-src2, c-fgr, FGR, p58c-fgr, p55-Fgr"	1	1.33	0.71	Gardner-Rasheed feline sarcoma viral (v-fgr) oncogene homolog	"27,961,727"	GeneID:2268	"22,927"	"27,938,800"	-	"25183, 959, 33231, 25839, 25935, 26415, 3903, 27519"	"downstream, in gene, downstream, downstream, downstream, downstream, in gene, downstream"	8	"1_Control::1::259, 1_Control::1::260, 2_Meth::1::323, 2_Meth::1::324, 3_Meth+NAC::1::176, 4_Tat::1::199, 4_Tat::1::200, 5_Meth+Tat::1::270"	FGR	FGR	5_Meth+Tat::1	33	"NP_001036194.1, NP_005239.1, NP_001036212.1, EAX07748.1, EAX07749.1, EAX07750.1"	Regulated	"NM_001042729, NM_005248, NM_001042747, hCT11238.2, hCT2334364.0, hCT2334365.0"	false	FGR	Gene FGR
																						CD1D	CD1D				Regulated		false	CD1D
																						GALR1	GALR1				Regulated		false	GALR1
																						KNG1	KNG1				Regulated		false	KNG1
																						XCL2	XCL2				Regulated		false	XCL2
10.0	1	12.0	0	12.0	0	1	"207331_at, 207828_s_at, 209172_s_at"	"CENF, hcp-1, PRO1779, CENPF"	1	1.2	1.0	"centromere protein F, 350/400kDa (mitosin)"	"214,837,914"	GeneID:1063	"61,382"	"214,776,532"	+	140	in gene	1	1_Control::1::1219	CENPF	CENPF	1_Control::1	10	"NP_057427.3, EAW93350.1"	Regulated	"NM_016343, hCT30405.3"	false	CENPF	Gene CENPF
45.0	1	57.0	1	38.0	1	1	213733_at	MYO1F	19	1.27	0.67		"8,642,331"	GeneID:4542	"56,657"	"8,585,674"	-	"63419, 37499, 12843, 859, 63323, 699, 63323, 37627, 5371, 683, 63403, 33051, 507, 63355, 47627, 19819, 12347, 8059, 91"	"downstream, in gene, in gene, in gene, downstream, in gene, downstream, in gene, in gene, in gene, downstream, in gene, in gene, downstream, in gene, in gene, in gene, in gene, in gene"	19	"1_Control::1::12144, 1_Control::1::12145, 1_Control::1::12146, 1_Control::1::12147, 2_Meth::1::11990, 2_Meth::1::11991, 3_Meth+NAC::1::8564, 3_Meth+NAC::1::8565, 3_Meth+NAC::1::8566, 3_Meth+NAC::1::8567, 4_Tat::1::9525, 4_Tat::1::9526, 4_Tat::1::9527, 5_Meth+Tat::1::12361, 5_Meth+Tat::1::12362, 5_Meth+Tat::1::12363, 5_Meth+Tat::1::12364, 5_Meth+Tat::1::12365, 5_Meth+Tat::1::12366"	MYO1F	MYO1F	5_Meth+Tat::1	59	"NP_036467.2, EAW68911.1, EAW68909.1, EAW68910.1, EAW68912.1"	Regulated	"NM_012335, hCT15081.3, hCT2289714.0, hCT2289716.0, hCT2289719.0"	false	MYO1F	Gene MYO1F
																						SSTR2	SSTR2				Regulated		false	SSTR2
																						SSTR5	SSTR5				Regulated		false	SSTR5
43.5	1	61.5	1	24.5	1	2	209189_at	"FOS, AP-1, C-FOS"	14	1.41	0.4	FBJ murine osteosarcoma viral oncogene homolog	"75,748,937"	GeneID:2353	"3,456"	"75,745,481"	+	"103, 87, 151, 55, 119, 17351"	"in gene, in gene, in gene, in gene, in gene, downstream"	6	"1_Control::1::9753, 2_Meth::1::9303, 3_Meth+NAC::1::6922, 4_Tat::1::7617, 5_Meth+Tat::1::9927, 5_Meth+Tat::1::9928"	FOS	FOS	2_Meth::1	101	"NP_005243.1, EAW81228.1, EAW81227.1, EAW81229.1"	Regulator	"NM_005252, hCT13449.3, hCT2329124.0, hCT2329126.0"	false	FOS	Gene FOS
32.5	1	37.5	1	23.5	1	2	"1555186_at, 202284_s_at"	"CDKN1A, MDA-6, P21, SDI1, CDKN1, WAF1, p21CIP1, CAP20, CIP1"	6	1.15	0.63	"cyclin-dependent kinase inhibitor 1A (p21, Cip1)"	"36,655,109"	GeneID:1026	"8,650"	"36,646,459"	+	"101, 7813, 20272, 181, 9509, 197"	"in gene, in gene, downstream, in gene, downstream, in gene"	6	"1_Control::1::4817, 2_Meth::1::4485, 2_Meth::1::4486, 3_Meth+NAC::1::3398, 4_Tat::1::3729, 5_Meth+Tat::1::4946"	CDKN1A	CDKN1A	2_Meth::1	61	"NP_510867.1, NP_000380.1, EAX03904.1, EAX03905.1, EAX03906.1, EAX03907.1"	Regulated	"NM_078467, NM_000389, hCT6389.4, hCT1965598.1, hCT1965599.1, hCT1965600.1"	false	CDKN1A	Gene CDKN1A
18.0	1	21.0	1	11.0	1	1	203725_at	"DDIT1, GADD45, GADD45A"	1	1.17	0.52	"growth arrest and DNA-damage-inducible, alpha"	"68,154,019"	GeneID:1647	"3,136"	"68,150,883"	+	"1357, 701, 765"	"in gene, in gene, in gene"	3	"1_Control::1::523, 2_Meth::1::606, 3_Meth+NAC::1::352"	GADD45A	GADD45A	2_Meth::1	21	"NP_001915.1, EAX06487.1, EAX06488.1"	Regulated	"NM_001924, hCT12796.4, hCT1962918.1"	false	GADD45A	Gene GADD45A
81.0	1	84.0	1	34.0	1	1	"201783_s_at, 209878_s_at, 230202_at"	"p65, MGC131774, NFKB3, RELA"	11	1.04	0.4	v-rel reticuloendotheliosis viral oncogene homolog A (avian)	"65,430,443"	GeneID:5970	"9,376"	"65,421,067"	-	"10123, 10091, 10251, 10075, 10091"	"downstream, downstream, downstream, downstream, downstream"	5	"1_Control::1::8172, 2_Meth::1::7685, 3_Meth+NAC::1::5798, 4_Tat::1::6365, 5_Meth+Tat::1::8283"	RELA	RELA	2_Meth::1	84	"NP_068810.3, NP_001138610.1, EAW74424.1, EAW74425.1, EAW74426.1"	Regulated	"NM_021975, NM_001145138, hCT14407.4, hCT1965420.1, hCT1965422.1"	false	RELA	Gene RELA
29.0	1	35.5	1	20.0	1	2	"1554420_at, 1554980_a_at, 202672_s_at"	"ATF3, FLJ41705"	1	1.22	0.56		"212,794,117"	GeneID:467	"55,420"	"212,738,697"	+	"-6521, 43415, 43415, -6569, 43543, 43479, 43447"	"upstream, in gene, in gene, upstream, in gene, in gene, in gene"	7	"1_Control::1::1215, 1_Control::1::1216, 2_Meth::1::1176, 3_Meth+NAC::1::845, 3_Meth+NAC::1::846, 4_Tat::1::929, 5_Meth+Tat::1::1272"	ATF3	ATF3	2_Meth::1	56	"NP_001665.1, NP_001035709.1, NP_001025458.1, EAW93383.1, EAW93387.1, EAW93388.1, EAW93384.1, EAW93385.1, EAW93386.1"	Regulated	"NM_001674, NM_001040619, NM_001030287, hCT1963209.1, hCT1963210.1, hCT2261705.0, hCT2261709.0, hCT30442.3, hCT30443.3"	false	ATF3	Gene ATF3
6.0	1	4.0	0	6.0	0	1	"201012_at, 233011_at"	"ANX1, LPC1, ANXA1"	9	0.67	1.5	annexin A1	"75,785,307"	GeneID:301	"18,526"	"75,766,781"	+	4117	in gene	1	1_Control::1::6812	ANXA1	ANXA1	1_Control::1	6	"NP_000691.1, EAW62548.1, EAW62546.1, EAW62547.1, EAW62549.1, EAW62550.1, EAW62545.1"	Regulated	"NM_000700, hCT2340858.0, hCT2340859.0, hCT2340860.0, hCT2340861.0, hCT8355.2, hCT1952495.2"	false	ANXA1	Gene ANXA1
32.5	1	31.5	1	20.5	1	2	204420_at	"FRA, FRA1, FOSL1, fra-1"	11	0.97	0.65	FOS-like antigen 1	"65,667,997"	GeneID:8061	"8,305"	"65,659,692"	-	"19037, 9485, 18077, 9469, 9437, 9437, 19485, 9629"	"downstream, downstream, downstream, downstream, downstream, downstream, downstream, downstream"	8	"1_Control::1::8176, 1_Control::1::8177, 2_Meth::1::7690, 2_Meth::1::7691, 3_Meth+NAC::1::5802, 4_Tat::1::6369, 5_Meth+Tat::1::8288, 5_Meth+Tat::1::8289"	FOSL1	FOSL1	1_Control::1	53	"NP_005429.1, EAW74469.1"	Regulated	"NM_005438, hCT2314505.0"	false	FOSL1	Gene FOSL1
15.5	1	16.5	1	12.5	1	2	209457_at	"DUSP5, HVH3, DUSP"	10	1.06	0.76	dual specificity phosphatase 5	"112,271,302"	GeneID:1847	"13,677"	"112,257,625"	+	"14855, -4889, -185, 16231, -4569, 19719, -281, 24151, -8793, -249, 14279, 28119"	"downstream, upstream, upstream, downstream, upstream, downstream, upstream, downstream, upstream, upstream, downstream, downstream"	12	"1_Control::1::7751, 2_Meth::1::7222, 2_Meth::1::7223, 2_Meth::1::7224, 3_Meth+NAC::1::5511, 3_Meth+NAC::1::5512, 4_Tat::1::6032, 4_Tat::1::6033, 5_Meth+Tat::1::7876, 5_Meth+Tat::1::7877, 5_Meth+Tat::1::7878, 5_Meth+Tat::1::7879"	DUSP5	DUSP5	2_Meth::1	22	"NP_004410.3, EAW49560.1, EAW49559.1"	Regulated	"NM_004419, hCT2321209.0, hCT1951740.1"	false	DUSP5	Gene DUSP5
35.5	1	47.0	1	24.5	1	2	"1555938_x_at, 201426_s_at"	"VIM, FLJ36605"	10	1.32	0.52	vimentin	"17,279,592"	GeneID:7431	"9,334"	"17,270,258"	+	"1166, 1166, 10446, 1070, -11922, 10158"	"in gene, in gene, downstream, in gene, upstream, downstream"	6	"1_Control::1::7281, 2_Meth::1::6794, 3_Meth+NAC::1::5178, 4_Tat::1::5693, 5_Meth+Tat::1::7422, 5_Meth+Tat::1::7423"	VIM	VIM	2_Meth::1	83	"NP_003371.2, EAW86215.1, EAW86216.1"	Regulated	"NM_003380, hCT13718.2, hCT1964478.1"	false	VIM	Gene VIM
15.5	1	19.0	1	12.5	1	2	209193_at	"PIM1, PIM"	6	1.23	0.66	pim-1 oncogene	"37,143,204"	GeneID:5292	"5,282"	"37,137,922"	+	"6014, 5886, 17534, 5774, 5998, 6078"	"downstream, downstream, downstream, downstream, downstream, downstream"	6	"1_Control::1::4819, 2_Meth::1::4496, 2_Meth::1::4497, 3_Meth+NAC::1::3400, 4_Tat::1::3731, 5_Meth+Tat::1::4951"	PIM1	PIM1	2_Meth::1	26	"NP_002639.1, EAX03935.1, EAX03934.1"	Regulated	"NM_002648, hCT2289177.0, hCT24413.2"	false	PIM1	Gene PIM1
																						IL6	IL6				Regulated		false	IL6
21.0	1	26.0	1	11.5	1	2	"207667_s_at, 215498_s_at, 215499_at"	"MKK3, PRKMK3, MAPKK3, MAP2K3, MEK3"	17	1.24	0.44	mitogen-activated protein kinase kinase 3	"21,218,552"	GeneID:5606	"30,584"	"21,187,968"	+	"2048, 32160, 3392, 20032, 31808, 31088, 2304, 31994, 3040, 32096"	"in gene, downstream, in gene, in gene, downstream, downstream, in gene, downstream, in gene, downstream"	10	"1_Control::1::11199, 1_Control::1::11200, 2_Meth::1::10907, 2_Meth::1::10908, 2_Meth::1::10909, 3_Meth+NAC::1::7896, 4_Tat::1::8769, 4_Tat::1::8770, 5_Meth+Tat::1::11387, 5_Meth+Tat::1::11388"	MAP2K3	MAP2K3	2_Meth::1	35	"NP_659731.1, NP_002747.2, EAW50386.1"	Regulated	"NM_145109, NM_002756, hCT2252684.1"	false	MAP2K3	Gene MAP2K3
																						CTGF	CTGF				Regulated		false	CTGF
19.0	1	25.0	1	14.0	1	1	200642_at	"IPOA, SOD1, SOD, homodimer, ALS1, ALS"	21	1.32	0.56	"superoxide dismutase 1, soluble"	"33,041,244"	GeneID:6647	"9,309"	"33,031,935"	+	"65, 5953, 12337, 49, 7105, 12481, 7777, 5569, 11873, 97, 12513"	"in gene, in gene, downstream, in gene, in gene, downstream, in gene, in gene, downstream, in gene, downstream"	11	"1_Control::1::13144, 1_Control::1::13145, 1_Control::1::13146, 2_Meth::1::13201, 2_Meth::1::13202, 2_Meth::1::13203, 3_Meth+NAC::1::9255, 4_Tat::1::10347, 4_Tat::1::10348, 5_Meth+Tat::1::13347, 5_Meth+Tat::1::13348"	SOD1	SOD1	5_Meth+Tat::1	26	"NP_000445.1, EAX09889.1, EAX09890.1"	Regulated	"NM_000454, hCT1786971.2, hCT1955341.2"	false	SOD1	Gene SOD1
11.0	0	11.0	1	7.0	0	1	"209260_at, 33322_i_at, 33323_r_at"	"SFN, YWHAS"	1	1.0	0.64	stratifin	"27,190,947"	GeneID:2810	"1,314"	"27,189,633"	+	"11999, 11487, 12111"	"downstream, downstream, downstream"	3	"2_Meth::1::302, 4_Tat::1::188, 5_Meth+Tat::1::252"	SFN	SFN	2_Meth::1	11	"NP_006133.1, EAX07787.1, EAX07786.1"	Regulated	"NM_006142, hCT2334836.0, hCT9437.2"	false	SFN	Gene SFN
42.0	1	46.0	1	26.0	1	1	201531_at	"NUP475, GOS24, G0S24, TTP, RNF162A, TIS11, ZFP36"	19	1.1	0.57	"zinc finger protein 36, C3H type, homolog (mouse)"	"39,900,045"	GeneID:7538	"2,558"	"39,897,487"	+	"-2799, 3281, 24401, -4799, 5329, -4879, 5377, -5311, 5329"	"upstream, downstream, downstream, upstream, downstream, upstream, downstream, upstream, downstream"	9	"1_Control::1::12448, 1_Control::1::12449, 2_Meth::1::12402, 3_Meth+NAC::1::8769, 3_Meth+NAC::1::8770, 4_Tat::1::9773, 4_Tat::1::9774, 5_Meth+Tat::1::12685, 5_Meth+Tat::1::12686"	ZFP36	ZFP36	2_Meth::1	46	"NP_003398.1, EAW56886.1, EAW56885.1"	Regulated	"NM_003407, hCT2277378.0, hCT34637.3"	false	ZFP36	Gene ZFP36
24.0	1	37.5	1	19.5	1	2	200632_s_at	"PROXY1, HMSNL, NDR1, CAP43, NDRG1, RIT42, CMT4D, DRG1, GC4, TARG1, NMSL, RTP, TDD5"	8	1.56	0.52	N-myc downstream regulated 1	"134,309,547"	GeneID:10397	"60,133"	"134,249,414"	-	"62395, 139, 62699, 51499, 107, 139, 91, 51323, 107"	"downstream, in gene, downstream, in gene, in gene, in gene, in gene, in gene, in gene"	9	"1_Control::1::6580, 1_Control::1::6581, 2_Meth::1::6079, 2_Meth::1::6080, 2_Meth::1::6081, 3_Meth+NAC::1::4655, 4_Tat::1::5124, 5_Meth+Tat::1::6768, 5_Meth+Tat::1::6769"	NDRG1	NDRG1	2_Meth::1	62	"NP_006087.2, NP_001128714.1, EAW92164.1, EAW92165.1, EAW92166.1"	Regulated	"NM_006096, NM_001135242, hCT2357488.0, hCT2357489.0, hCT23639.3"	false	NDRG1	Gene NDRG1
23.0	1	39.0	1	23.0	1	1	"203821_at, 222076_at, 244857_at, 38037_at"	"DTS, HEGFL, HBEGF, DTSF, DTR"	5	1.7	0.59	heparin-binding EGF-like growth factor	"139,726,188"	GeneID:1839	"13,760"	"139,712,428"	-	"4012, 204, 3948, 7340, 14412"	"in gene, in gene, in gene, in gene, downstream"	5	"1_Control::1::4357, 2_Meth::1::4061, 3_Meth+NAC::1::3088, 4_Tat::1::3388, 5_Meth+Tat::1::4512"	HBEGF	HBEGF	2_Meth::1	39	"NP_001936.1, EAW62069.1"	Regulated	"NM_001945, hCT36588.2"	false	HBEGF	Gene HBEGF
53.0	1	56.0	1	29.0	1	1	"202241_at, 235641_at, 239818_x_at"	"GIG2, TRIB1, C8FW, SKIP1, TRB1"	8	1.06	0.52	tribbles homolog 1 (Drosophila)	"126,450,645"	GeneID:10221	"8,082"	"126,442,563"	+	"9629, 29, 9421, 9597, 9341"	"downstream, in gene, downstream, downstream, downstream"	5	"1_Control::1::6520, 2_Meth::1::6051, 3_Meth+NAC::1::4619, 4_Tat::1::5077, 5_Meth+Tat::1::6717"	TRIB1	TRIB1	2_Meth::1	56	"NP_079471.1, EAW92085.1"	Regulated	"NM_025195, hCT6949.3"	false	TRIB1	Gene TRIB1
																						CAV1	CAV1				Regulated		false	CAV1
																						EPHA2	EPHA2				Regulated		false	EPHA2
14.0	1	15.5	1	14.0	1	2	"205798_at, 226218_at"	"IL-7R-alpha, IL7R, IL7RA, ILRA, CDW127, CD127"	5	1.11	0.9	interleukin 7 receptor	"35,876,924"	GeneID:3575	"19,933"	"35,856,991"	+	"-47, 26732, 26321, -15, 13185, -15, 18230, 17, 27521"	"upstream, downstream, downstream, upstream, in gene, upstream, in gene, in gene, downstream"	9	"1_Control::1::3939, 1_Control::1::3940, 2_Meth::1::3754, 3_Meth+NAC::1::2801, 3_Meth+NAC::1::2802, 4_Tat::1::3089, 4_Tat::1::3090, 5_Meth+Tat::1::4120, 5_Meth+Tat::1::4121"	IL7R	IL7R	2_Meth::1	21	"NP_002176.2, EAW55925.1, EAW55924.1"	Regulated	"NM_002185, hCT2292769.0, hCT28809.2"	false	IL7R	Gene IL7R
