# Supplementary material for: Methamphetamine signals transcription of IL1β and TNFα in a reactive oxygen species-dependent manner and interacts with HIV-1 Tat to decrease antioxidant defense mechanisms
Source: Front Cell Neurosci. 2022 Aug 18;16:911060. doi: 10.3389/fncel.2022.911060 (PMC9434488; doi:10.3389/fncel.2022.911060)
Supplement: Supplementary file 2 [file Data_Sheet_2.CSV]

Assembly	interaction	name	Regulator Gene	Regulatory function	selected	shared interaction	shared name	Strength	Target Gene
hg19	regulates	ZNF333 regulates CCND1	ZNF333	Metatargetome	false	regulates	ZNF333 regulates CCND1	7	CCND1
hg19	regulates	ZNF333 regulates NFKBIA	ZNF333	Metatargetome	false	regulates	ZNF333 regulates NFKBIA	7	NFKBIA
hg19	regulates	ZNF333 regulates HOXB7	ZNF333	Metatargetome	false	regulates	ZNF333 regulates HOXB7	6	HOXB7
hg19	regulates	ZNF333 regulates HOXA5	ZNF333	Metatargetome	false	regulates	ZNF333 regulates HOXA5	5	HOXA5
hg19	regulates	ZNF333 regulates HOXB5	ZNF333	Metatargetome	false	regulates	ZNF333 regulates HOXB5	5	HOXB5
hg19	regulates	ZNF333 regulates KPNA1	ZNF333	Metatargetome	false	regulates	ZNF333 regulates KPNA1	5	KPNA1
hg19	regulates	KLF4 regulates CXCR4	KLF4	Metatargetome	false	regulates	KLF4 regulates CXCR4	172	CXCR4
hg19	regulates	KLF4 regulates COL1A1	KLF4	Metatargetome	false	regulates	KLF4 regulates COL1A1	138	COL1A1
hg19	regulates	KLF4 regulates AKT1	KLF4	Metatargetome	false	regulates	KLF4 regulates AKT1	137	AKT1
hg19	regulates	KLF4 regulates IGFBP5	KLF4	Metatargetome	false	regulates	KLF4 regulates IGFBP5	133	IGFBP5
hg19	regulates	KLF4 regulates CDKN1A	KLF4	Metatargetome	false	regulates	KLF4 regulates CDKN1A	121	CDKN1A
hg19	regulates	KLF4 regulates RARA	KLF4	Metatargetome	false	regulates	KLF4 regulates RARA	119	RARA
hg19	regulates	KLF4 regulates ERBB3	KLF4	Metatargetome	false	regulates	KLF4 regulates ERBB3	118	ERBB3
hg19	regulates	KLF4 regulates JUP	KLF4	Metatargetome	false	regulates	KLF4 regulates JUP	116	JUP
hg19	regulates	KLF4 regulates MAPT	KLF4	Metatargetome	false	regulates	KLF4 regulates MAPT	116	MAPT
hg19	regulates	KLF4 regulates BCL3	KLF4	Metatargetome	false	regulates	KLF4 regulates BCL3	114	BCL3
hg19	regulates	KLF4 regulates SHC1	KLF4	Metatargetome	false	regulates	KLF4 regulates SHC1	114	SHC1
hg19	regulates	KLF4 regulates STMN1	KLF4	Metatargetome	false	regulates	KLF4 regulates STMN1	110	STMN1
hg19	regulates	KLF4 regulates CCND2	KLF4	Metatargetome	false	regulates	KLF4 regulates CCND2	109	CCND2
hg19	regulates	KLF4 regulates VIM	KLF4	Metatargetome	false	regulates	KLF4 regulates VIM	108	VIM
hg19	regulates	KLF4 regulates COL1A2	KLF4	Metatargetome	false	regulates	KLF4 regulates COL1A2	105	COL1A2
hg19	regulates	KLF4 regulates CENPF	KLF4	Metatargetome	false	regulates	KLF4 regulates CENPF	104	CENPF
hg19	regulates	KLF4 regulates MYH9	KLF4	Metatargetome	false	regulates	KLF4 regulates MYH9	100	MYH9
hg19	regulates	KLF4 regulates HSPB1	KLF4	Metatargetome	false	regulates	KLF4 regulates HSPB1	98	HSPB1
hg19	regulates	KLF4 regulates MAP3K11	KLF4	Metatargetome	false	regulates	KLF4 regulates MAP3K11	96	MAP3K11
hg19	regulates	KLF4 regulates JUNB	KLF4	Metatargetome	false	regulates	KLF4 regulates JUNB	94	JUNB
hg19	regulates	JUN regulates CDKN1A	JUN	Metatargetome	false	regulates	JUN regulates CDKN1A	249	CDKN1A
hg19	regulates	JUN regulates GADD45A	JUN	Metatargetome	false	regulates	JUN regulates GADD45A	196	GADD45A
hg19	regulates	JUN regulates ATF3	JUN	Metatargetome	false	regulates	JUN regulates ATF3	195	ATF3
hg19	regulates	JUN regulates RELA	JUN	Metatargetome	false	regulates	JUN regulates RELA	194	RELA
hg19	regulates	JUN regulates ANXA1	JUN	Metatargetome	false	regulates	JUN regulates ANXA1	158	ANXA1
hg19	regulates	JUN regulates FOSL1	JUN	Metatargetome	false	regulates	JUN regulates FOSL1	154	FOSL1
hg19	regulates	JUN regulates DUSP5	JUN	Metatargetome	false	regulates	JUN regulates DUSP5	149	DUSP5
hg19	regulates	JUN regulates VIM	JUN	Metatargetome	false	regulates	JUN regulates VIM	147	VIM
hg19	regulates	JUN regulates FOSB	JUN	Metatargetome	false	regulates	JUN regulates FOSB	146	FOSB
hg19	regulates	JUN regulates IL6	JUN	Metatargetome	false	regulates	JUN regulates IL6	146	IL6
hg19	regulates	JUN regulates PIM1	JUN	Metatargetome	false	regulates	JUN regulates PIM1	142	PIM1
hg19	regulates	JUN regulates MAP2K3	JUN	Metatargetome	false	regulates	JUN regulates MAP2K3	141	MAP2K3
hg19	regulates	JUN regulates CTGF	JUN	Metatargetome	false	regulates	JUN regulates CTGF	139	CTGF
hg19	regulates	JUN regulates SOD1	JUN	Metatargetome	false	regulates	JUN regulates SOD1	137	SOD1
hg19	regulates	JUN regulates TRIB1	JUN	Metatargetome	false	regulates	JUN regulates TRIB1	134	TRIB1
hg19	regulates	JUN regulates EPHA2	JUN	Metatargetome	false	regulates	JUN regulates EPHA2	130	EPHA2
hg19	regulates	JUN regulates SFN	JUN	Metatargetome	false	regulates	JUN regulates SFN	130	SFN
hg19	regulates	JUN regulates ZFP36	JUN	Metatargetome	false	regulates	JUN regulates ZFP36	129	ZFP36
hg19	regulates	JUN regulates YWHAZ	JUN	Metatargetome	false	regulates	JUN regulates YWHAZ	128	YWHAZ
hg19	regulates	JUN regulates DUSP1	JUN	Metatargetome	false	regulates	JUN regulates DUSP1	127	DUSP1
hg19	regulates	JUN regulates MAFF	JUN	Metatargetome	false	regulates	JUN regulates MAFF	127	MAFF
hg19	regulates	ING4 regulates GNAS	ING4	Metatargetome	false	regulates	ING4 regulates GNAS	13	GNAS
hg19	regulates	ING4 regulates CCR1	ING4	Metatargetome	false	regulates	ING4 regulates CCR1	12	CCR1
hg19	regulates	ING4 regulates CD63	ING4	Metatargetome	false	regulates	ING4 regulates CD63	9	CD63
hg19	regulates	ING4 regulates DPEP2	ING4	Metatargetome	false	regulates	ING4 regulates DPEP2	8	DPEP2
hg19	regulates	ING4 regulates SPACA3	ING4	Metatargetome	false	regulates	ING4 regulates SPACA3	8	SPACA3
hg19	regulates	ING4 regulates XCL1	ING4	Metatargetome	false	regulates	ING4 regulates XCL1	8	XCL1
hg19	regulates	ING4 regulates ZW10	ING4	Metatargetome	false	regulates	ING4 regulates ZW10	8	ZW10
hg19	regulates	ING4 regulates CLN5	ING4	Metatargetome	false	regulates	ING4 regulates CLN5	7	CLN5
hg19	regulates	ING4 regulates FGR	ING4	Metatargetome	false	regulates	ING4 regulates FGR	7	FGR
hg19	regulates	ING4 regulates CD1D	ING4	Metatargetome	false	regulates	ING4 regulates CD1D	6	CD1D
hg19	regulates	ING4 regulates GALR1	ING4	Metatargetome	false	regulates	ING4 regulates GALR1	6	GALR1
hg19	regulates	ING4 regulates KNG1	ING4	Metatargetome	false	regulates	ING4 regulates KNG1	6	KNG1
hg19	regulates	ING4 regulates XCL2	ING4	Metatargetome	false	regulates	ING4 regulates XCL2	6	XCL2
hg19	regulates	ING4 regulates CENPF	ING4	Metatargetome	false	regulates	ING4 regulates CENPF	5	CENPF
hg19	regulates	ING4 regulates MYO1F	ING4	Metatargetome	false	regulates	ING4 regulates MYO1F	5	MYO1F
hg19	regulates	ING4 regulates SSTR2	ING4	Metatargetome	false	regulates	ING4 regulates SSTR2	5	SSTR2
hg19	regulates	ING4 regulates SSTR5	ING4	Metatargetome	false	regulates	ING4 regulates SSTR5	5	SSTR5
hg19	regulates	FOS regulates CDKN1A	FOS	Metatargetome	false	regulates	FOS regulates CDKN1A	234	CDKN1A
hg19	regulates	FOS regulates GADD45A	FOS	Metatargetome	false	regulates	FOS regulates GADD45A	195	GADD45A
hg19	regulates	FOS regulates RELA	FOS	Metatargetome	false	regulates	FOS regulates RELA	188	RELA
hg19	regulates	FOS regulates ATF3	FOS	Metatargetome	false	regulates	FOS regulates ATF3	187	ATF3
hg19	regulates	FOS regulates ANXA1	FOS	Metatargetome	false	regulates	FOS regulates ANXA1	158	ANXA1
hg19	regulates	FOS regulates FOSL1	FOS	Metatargetome	false	regulates	FOS regulates FOSL1	157	FOSL1
hg19	regulates	FOS regulates DUSP5	FOS	Metatargetome	false	regulates	FOS regulates DUSP5	149	DUSP5
hg19	regulates	FOS regulates VIM	FOS	Metatargetome	false	regulates	FOS regulates VIM	148	VIM
hg19	regulates	FOS regulates PIM1	FOS	Metatargetome	false	regulates	FOS regulates PIM1	143	PIM1
hg19	regulates	FOS regulates IL6	FOS	Metatargetome	false	regulates	FOS regulates IL6	142	IL6
hg19	regulates	FOS regulates MAP2K3	FOS	Metatargetome	false	regulates	FOS regulates MAP2K3	141	MAP2K3
hg19	regulates	FOS regulates CTGF	FOS	Metatargetome	false	regulates	FOS regulates CTGF	140	CTGF
hg19	regulates	FOS regulates SOD1	FOS	Metatargetome	false	regulates	FOS regulates SOD1	137	SOD1
hg19	regulates	FOS regulates SFN	FOS	Metatargetome	false	regulates	FOS regulates SFN	130	SFN
hg19	regulates	FOS regulates ZFP36	FOS	Metatargetome	false	regulates	FOS regulates ZFP36	130	ZFP36
hg19	regulates	FOS regulates NDRG1	FOS	Metatargetome	false	regulates	FOS regulates NDRG1	121	NDRG1
hg19	regulates	FOS regulates HBEGF	FOS	Metatargetome	false	regulates	FOS regulates HBEGF	116	HBEGF
hg19	regulates	FOS regulates TRIB1	FOS	Metatargetome	false	regulates	FOS regulates TRIB1	114	TRIB1
hg19	regulates	FOS regulates CAV1	FOS	Metatargetome	false	regulates	FOS regulates CAV1	111	CAV1
hg19	regulates	FOS regulates EPHA2	FOS	Metatargetome	false	regulates	FOS regulates EPHA2	111	EPHA2
hg19	regulates	FOS regulates IL7R	FOS	Metatargetome	false	regulates	FOS regulates IL7R	111	IL7R
