# Supplementary material for: Methamphetamine signals transcription of IL1β and TNFα in a reactive oxygen species-dependent manner and interacts with HIV-1 Tat to decrease antioxidant defense mechanisms
Source: Front Cell Neurosci. 2022 Aug 18;16:911060. doi: 10.3389/fncel.2022.911060 (PMC9434488; doi:10.3389/fncel.2022.911060)
Supplement: Supplementary file 3 [file Data_Sheet_3.CSV]

1_Control::1 AvgPeak	1_Control::1 Present	2_Meth::1 AvgPeak	2_Meth::1 Present	3_Meth+NAC::1 AvgPeak	3_Meth+NAC::1 Present	4_Tat::1 AvgPeak	4_Tat::1 Present	5_Meth+Tat::1 AvgPeak	5_Meth+Tat::1 Present	ActRegCount	Affy Tag	Altsymbols	Chromosome	Full Description	Gene End	Gene ID	Gene Length	Gene Name	Gene Start	Gene Strand	Interval Dists to Start	Interval Pos	IntervalCount	Intervals	Matching.Attribute	name	Peak Sample	Peak Value	PROT	Ratio M+N/C	Ratio M+N/M	Ratio M+T/C	Ratio M+T/M	Ratio M+T/T	Ratio M/C	Ratio T/C	Regulatory function	RNA	selected	shared name	UCSC Link
																									CYR61	CYR61											Regulated		true	CYR61
										2	201841_s_at	"Hsp25, HSPB1, HMN2B, HSP27, CMT2F, HS.76067, DKFZp586P1322, HSP28, SRP27"	7	heat shock 27kDa protein 1	75933614	GeneID:3315	1739		75931875	+	"893, 205, 15805, 157, 221, 157"	"in gene, in gene, downstream, in gene, in gene, in gene"	6	"1_Control::1::5618, 2_Meth::1::5313, 2_Meth::1::5314, 3_Meth+NAC::1::3986, 4_Tat::1::4398, 5_Meth+Tat::1::5808"	HSPB1	HSPB1	2_Meth::1	66	"NP_001531.1, EAW71803.1"	1.125	0.663934426	1.263888889	0.745901639	1.3	1.694444444	0.972222222	Regulated	"NM_001540, hCT1964739.2"	true	HSPB1	Gene HSPB1
																									ID4	ID4											Regulated		true	ID4
										1	"200801_x_at, 213867_x_at, 224594_x_at, AFFX-HSAC07/X00351_3_at, AFFX-HSAC07/X00351_5_at, AFFX-HSAC07/X00351_M_at"	"PS1TP5BP1, ACTB"	7	"actin, beta"	5570232	GeneID:60	3453		5566779	-	"3704, 4728, 4024, 5112, 4024"	"downstream, downstream, downstream, downstream, downstream"	5	"1_Control::1::5342, 2_Meth::1::5037, 3_Meth+NAC::1::3794, 4_Tat::1::4179, 5_Meth+Tat::1::5511"	ACTB	ACTB	2_Meth::1	104	NP_001092.1	0.669902913	0.663461538	0.902912621	0.894230769	1.081395349	1.009708738	0.834951456	Regulated	NM_001101	true	ACTB	Gene ACTB
										4	"1568760_at, 201495_x_at, 201496_x_at, 201497_x_at, 207961_x_at, 228133_s_at, 228134_at"	"SMHC, FLJ35232, FAA4, SMMHC, DKFZp686D10126, MGC32963, DKFZp686D19237, MYH11, MGC126726, AAT4"	16	"myosin, heavy chain 11, smooth muscle"	15950887	GeneID:4629	153895		15796992	-	"127847, 44775, -6345, 164839, 150215, 136935, -5753, 150855, 133116, 150503, 128055, 164007, 148647, -7225"	"in gene, in gene, upstream, downstream, in gene, in gene, upstream, in gene, in gene, in gene, in gene, downstream, in gene, upstream"	14	"1_Control::1::10600, 1_Control::1::10601, 1_Control::1::10602, 2_Meth::1::10203, 2_Meth::1::10204, 2_Meth::1::10205, 2_Meth::1::10206, 3_Meth+NAC::1::7524, 3_Meth+NAC::1::7525, 4_Tat::1::8297, 4_Tat::1::8298, 5_Meth+Tat::1::10781, 5_Meth+Tat::1::10782, 5_Meth+Tat::1::10783"	MYH11	MYH11	2_Meth::1	15	"NP_001035202.1, NP_074035.1, NP_002465.1, NP_001035203.1, EAW53924.1, EAW53926.1, EAW53925.1, EAW53927.1, EAW53928.1, EAW53929.1, EAW53930.1"	0.7	0.7	0.95	0.95	1.151515152	1.0	0.825	Regulated	"NM_001040113, NM_022844, NM_001040114, NM_002474, hCT10724.4, hCT1967376.1, hCT2293061.0, hCT2293064.0, hCT2293065.0, hCT2293067.0, hCT2293069.0"	true	MYH11	Gene MYH11
										1	208937_s_at	"ID1, ID, bHLHb24"	20	"inhibitor of DNA binding 1, dominant negative helix-loop-helix protein"	30194313	GeneID:3397	1221		30193092	+	"-4, -4, -4, -4"	"upstream, upstream, upstream, upstream"	4	"1_Control::1::12838, 2_Meth::1::12874, 3_Meth+NAC::1::9042, 5_Meth+Tat::1::13038"	ID1	ID1	2_Meth::1	41	"NP_851998.1, NP_002156.2, EAW76432.1, EAW76433.1, EAW76434.1"	0.678571429	0.463414634	0.785714286	0.536585366	0.814814815	1.464285714	0.964285714	Regulated	"NM_181353, NM_002165, hCT1968043.1, hCT1968044.1, hCT28373.3"	true	ID1	Gene ID1
										3	"1567906_at, 201416_at, 201417_at, 201418_s_at, 213665_at, 213668_s_at"	"SOX4, EVI16"	6	SRY (sex determining region Y)-box 4	21598850	GeneID:6659	4878		21593972	+	"-5876, 116, 8028, -5092, 908, 8300, 8492, -6164, 1100, 7740, -4980, 1068, 8172"	"upstream, in gene, downstream, upstream, in gene, downstream, downstream, upstream, in gene, downstream, upstream, in gene, downstream"	13	"1_Control::1::4704, 1_Control::1::4705, 1_Control::1::4706, 2_Meth::1::4366, 2_Meth::1::4367, 2_Meth::1::4368, 3_Meth+NAC::1::3322, 4_Tat::1::3652, 4_Tat::1::3653, 4_Tat::1::3654, 5_Meth+Tat::1::4841, 5_Meth+Tat::1::4842, 5_Meth+Tat::1::4843"	SOX4	SOX4	1_Control::1	16	"NP_003098.1, EAW55429.1"	0.62792158	0.794141004	0.767459708	0.970616783	1.1	0.790692807	0.697690644	Regulated	"NM_003107, hCT27976.4"	true	SOX4	Gene SOX4
										2	"203751_x_at, 203752_s_at, 214326_x_at, 229117_s_at"	"JUND, AP-1"	19	jun D proto-oncogene	18392432	GeneID:3727	1869		18390563	-	"6544, -10464, 6560, -10208, 4752, 272, -10512, 2768, -10064"	"downstream, upstream, downstream, upstream, downstream, in gene, upstream, downstream, upstream"	9	"1_Control::1::12315, 1_Control::1::12316, 2_Meth::1::12238, 2_Meth::1::12239, 3_Meth+NAC::1::8687, 4_Tat::1::9680, 4_Tat::1::9681, 5_Meth+Tat::1::12539, 5_Meth+Tat::1::12540"	JUND	JUND	2_Meth::1	34	NP_005345.3	0.586956522	0.473684211	0.847826087	0.684210526	0.951219512	1.239130435	0.891304348	Regulated	NM_005354	true	JUND	Gene JUND
										2	"1555938_x_at, 201426_s_at"	"VIM, FLJ36605"	10	vimentin	17279592	GeneID:7431	9334		17270258	+	"1166, 1166, 10446, 1070, -11922, 10158"	"in gene, in gene, downstream, in gene, upstream, downstream"	6	"1_Control::1::7281, 2_Meth::1::6794, 3_Meth+NAC::1::5178, 4_Tat::1::5693, 5_Meth+Tat::1::7422, 5_Meth+Tat::1::7423"	VIM	VIM	2_Meth::1	83	"NP_003371.2, EAW86215.1, EAW86216.1"	0.690140845	0.521276596	0.774647887	0.585106383	1.078431373	1.323943662	0.718309859	Regulated	"NM_003380, hCT13718.2, hCT1964478.1"	true	VIM	Gene VIM
										1	201508_at	"IGFBP4, IBP4, BP-4, HT29-IGFBP, IGFBP-4"	17	insulin-like growth factor binding protein 4	38613982	GeneID:3487	14306		38599676	+	-220	upstream	1	2_Meth::1::11065	IGFBP4	IGFBP4	2_Meth::1	10	"NP_001543.2, EAW60664.1, EAW60665.1"	0.625	0.5	0.625	0.5	0.454545455	1.25	1.375	Regulated	"NM_001552, hCT1643966.2, hCT1963183.1"	true	IGFBP4	Gene IGFBP4
																									COL1A1	COL1A1											Regulated		true	COL1A1
										1	"1553962_s_at, 1553963_at, 1553965_x_at, 212099_at, 226417_at"	"ARHB, RHOB, RHOH6, ARH6, MST081, MSTP081"	2	"ras homolog gene family, member B"	20649201	GeneID:388	2366		20646835	+	"13, -19, 109, 45, 13"	"in gene, upstream, in gene, in gene, in gene"	5	"1_Control::1::1432, 2_Meth::1::1413, 3_Meth+NAC::1::1008, 4_Tat::1::1089, 5_Meth+Tat::1::1485"	RHOB	RHOB	2_Meth::1	48	"NP_004031.1, EAX00820.1, EAX00819.1"	0.59375	0.395833333	1.0625	0.708333333	1.096774194	1.5	0.96875	Regulated	"NM_004040, hCT2266410.0, hCT22918.3"	true	RHOB	Gene RHOB
																									EPAS1	EPAS1											Regulated		true	EPAS1
										1	"200951_s_at, 200952_s_at, 200953_s_at"	"MGC102758, KIAK0002, CCND2"	12	cyclin D2	4414522	GeneID:894	31620		4382902	+	-342	upstream	1	2_Meth::1::8029	CCND2	CCND2	2_Meth::1	5	"NP_001750.1, EAW88851.1"	0.75	1.2	0.875	1.4	0.875	0.625	1.0	Regulated	"NM_001759, hCT16085.2"	true	CCND2	Gene CCND2
																									CXCR4	CXCR4											Regulated		true	CXCR4
										1	"1558532_at, 206116_s_at, 206117_at, 210986_s_at, 210987_x_at, 238688_at"	"TMSA, C15orf13, TPM1, CMH3, HTM-alpha, CMD1Y"	15	tropomyosin 1 (alpha)	63364114	GeneID:7168	29276		63334838	+	"5658, 6014"	"in gene, in gene"	2	"1_Control::1::10168, 4_Tat::1::7946"	TPM1	TPM1	1_Control::1	9	"NP_000357.3, NP_001018004.1, NP_001018005.1, NP_001018006.1, NP_001018007.1, NP_001018008.1, NP_001018020.1, EAW77619.1, EAW77620.1, EAW77621.1, EAW77622.1, EAW77623.1, EAW77624.1, EAW77628.1, EAW77625.1, EAW77626.1, EAW77627.1, EAW77629.1, EAW77630.1, EA"	1.222222222	1.375	0.777777778	0.875	1.166666667	0.888888889	0.666666667	Regulated	"NM_000366, NM_001018004, NM_001018005, NM_001018006, NM_001018007, NM_001018008, NM_001018020, hCT1962475.2, hCT1962476.1, hCT1962477.2, hCT1962478.2, hCT1971436.1, hCT1971437.1, hCT1971438.1, hCT2290577.0, hCT2290586.0, hCT2290588.0, hCT2290590.0, hCT229"	true	TPM1	Gene TPM1
										1	"201566_x_at, 213931_at"	"GIG8, MGC26389, ID2H, ID2, bHLHb26, ID2A"	2	"inhibitor of DNA binding 2, dominant negative helix-loop-helix protein"	8824583	GeneID:3398	2470		8822113	+	"2895, 3039, 2996, 3071, 95"	"downstream, downstream, downstream, downstream, in gene"	5	"1_Control::1::1388, 2_Meth::1::1366, 3_Meth+NAC::1::977, 4_Tat::1::1066, 5_Meth+Tat::1::1445"	ID2	ID2	2_Meth::1	90	"NP_002157.2, EAX01018.1, EAX01019.1"	0.693333333	0.577777778	0.8	0.666666667	1.034482759	1.2	0.773333333	Regulated	"NM_002166, hCT2266475.0, hCT2266476.0"	true	ID2	Gene ID2
																									NR4A1	NR4A1											Regulated		true	NR4A1
										1	"208891_at, 208892_s_at, 208893_s_at"	"DUSP6, MKP3, PYST1"	12	dual specificity phosphatase 6	89746296	GeneID:1848	4459		89741837	-	"5528, 6285, 5688, 5592, 5016"	"downstream, downstream, downstream, downstream, downstream"	5	"1_Control::1::8909, 2_Meth::1::8409, 3_Meth+NAC::1::6310, 4_Tat::1::6933, 5_Meth+Tat::1::9033"	DUSP6	DUSP6	1_Control::1	81	"NP_001937.2, NP_073143.2, EAW97422.1, EAW97423.1, EAW97424.1"	0.641975309	0.838709677	0.950617284	1.241935484	1.305084746	0.765432099	0.728395062	Regulated	"NM_001946, NM_022652, hCT17735.3, hCT2307454.0, hCT2307456.0"	true	DUSP6	Gene DUSP6
										2	"1554420_at, 1554980_a_at, 202672_s_at"	"ATF3, FLJ41705"	1		212794117	GeneID:467	55420		212738697	+	"-6521, 43415, 43415, -6569, 43543, 43479, 43447"	"upstream, in gene, in gene, upstream, in gene, in gene, in gene"	7	"1_Control::1::1215, 1_Control::1::1216, 2_Meth::1::1176, 3_Meth+NAC::1::845, 3_Meth+NAC::1::846, 4_Tat::1::929, 5_Meth+Tat::1::1272"	ATF3	ATF3	2_Meth::1	56	"NP_001665.1, NP_001035709.1, NP_001025458.1, EAW93383.1, EAW93387.1, EAW93388.1, EAW93384.1, EAW93385.1, EAW93386.1"	0.689655172	0.563380282	1.068965517	0.873239437	1.512195122	1.224137931	0.706896552	Regulated	"NM_001674, NM_001040619, NM_001030287, hCT1963209.1, hCT1963210.1, hCT2261705.0, hCT2261709.0, hCT30442.3, hCT30443.3"	true	ATF3	Gene ATF3
										2	"209908_s_at, 220406_at, 220407_s_at"	"MGC116892, TGFB2, TGF-beta2"	1	"transforming growth factor, beta 2"	218617961	GeneID:7042	98570		218519391	+	"-191, 31425, 1, -167, -159, -223"	"upstream, in gene, in gene, upstream, upstream, upstream"	6	"1_Control::1::1222, 1_Control::1::1223, 2_Meth::1::1184, 3_Meth+NAC::1::850, 4_Tat::1::933, 5_Meth+Tat::1::1279"	TGFB2	TGFB2	1_Control::1	23	"NP_003229.1, NP_001129071.1, EAW93326.1, EAW93327.1"	0.9	1.0	1.325	1.472222222	1.432432432	0.9	0.925	Regulated	"NM_003238, NM_001135599, hCT16027.3, hCT1962394.1"	true	TGFB2	Gene TGFB2
																									COL1A2	COL1A2											Regulated		true	COL1A2
										1	"201693_s_at, 201694_s_at, 227404_s_at"	"ZIF-268, ZNF225, KROX-24, TIS8, EGR1, NGFI-A, G0S30, AT225"	5	early growth response 1	137805004	GeneID:1958	3823		137801181	+	"4883, 4739, 4824, 4867, 4771"	"downstream, downstream, downstream, downstream, downstream"	5	"1_Control::1::4326, 2_Meth::1::4033, 3_Meth+NAC::1::3061, 4_Tat::1::3361, 5_Meth+Tat::1::4488"	EGR1	EGR1	1_Control::1	72	"NP_001955.1, EAW62136.1, EAW62135.1"	0.486111111	0.492957746	0.611111111	0.61971831	1.073170732	0.986111111	0.569444444	Regulated	"NM_001964, hCT2256315.1, hCT9839.1"	true	EGR1	Gene EGR1
										2	201473_at	"AP-1, JUNB"	19	jun B proto-oncogene	12904125	GeneID:3726	1815		12902310	+	"-6, 10298, -6, 10250, 26, 58, 10"	"upstream, downstream, upstream, downstream, in gene, in gene, in gene"	7	"1_Control::1::12233, 1_Control::1::12234, 2_Meth::1::12105, 2_Meth::1::12106, 3_Meth+NAC::1::8626, 4_Tat::1::9592, 5_Meth+Tat::1::12446"	JUNB	JUNB	2_Meth::1	104	"NP_002220.1, EAW84307.1"	0.567164179	0.304	0.970149254	0.52	1.274509804	1.865671642	0.76119403	Regulated	"NM_002229, hCT172978.3"	true	JUNB	Gene JUNB
																									CTGF	CTGF											Regulated		true	CTGF
																									IGFBP3	IGFBP3											Regulated		true	IGFBP3
										1	"208711_s_at, 208712_at"	"PRAD1, BCL1, U21B31, CCND1, D11S287E"	11	cyclin D1	69469242	GeneID:595	13369		69455873	+	"14399, 27252, 14607, 14639, 27135, 13631, 14271, 23679"	"downstream, downstream, downstream, downstream, downstream, downstream, downstream, downstream"	8	"1_Control::1::8238, 1_Control::1::8239, 2_Meth::1::7761, 3_Meth+NAC::1::5842, 3_Meth+NAC::1::5843, 4_Tat::1::6420, 5_Meth+Tat::1::8356, 5_Meth+Tat::1::8357"	CCND1	CCND1	2_Meth::1	54	"NP_444284.1, EAW74748.1, EAW74746.1, EAW74747.1"	0.638297872	0.555555556	1.106382979	0.962962963	1.444444444	1.14893617	0.765957447	Regulated	"NM_053056, hCT2309655.0, hCT2309656.1, hCT2348024.0"	true	CCND1	Gene CCND1
										2	"1555186_at, 202284_s_at"	"CDKN1A, MDA-6, P21, SDI1, CDKN1, WAF1, p21CIP1, CAP20, CIP1"	6	"cyclin-dependent kinase inhibitor 1A (p21, Cip1)"	36655109	GeneID:1026	8650		36646459	+	"101, 7813, 20272, 181, 9509, 197"	"in gene, in gene, downstream, in gene, downstream, in gene"	6	"1_Control::1::4817, 2_Meth::1::4485, 2_Meth::1::4486, 3_Meth+NAC::1::3398, 4_Tat::1::3729, 5_Meth+Tat::1::4946"	CDKN1A	CDKN1A	2_Meth::1	61	"NP_510867.1, NP_000380.1, EAX03904.1, EAX03905.1, EAX03906.1, EAX03907.1"	0.723076923	0.626666667	0.815384615	0.706666667	1.019230769	1.153846154	0.8	Regulated	"NM_078467, NM_000389, hCT6389.4, hCT1965598.1, hCT1965599.1, hCT1965600.1"	true	CDKN1A	Gene CDKN1A
										2	209189_at	"FOS, AP-1, C-FOS"	14	FBJ murine osteosarcoma viral oncogene homolog	75748937	GeneID:2353	3456		75745481	+	"103, 87, 151, 55, 119, 17351"	"in gene, in gene, in gene, in gene, in gene, downstream"	6	"1_Control::1::9753, 2_Meth::1::9303, 3_Meth+NAC::1::6922, 4_Tat::1::7617, 5_Meth+Tat::1::9927, 5_Meth+Tat::1::9928"	FOS	FOS	2_Meth::1	101	"NP_005243.1, EAW81228.1, EAW81227.1, EAW81229.1"	0.563218391	0.398373984	0.988505747	0.699186992	1.869565217	1.413793103	0.528735632	Regulated;Regulator	"NM_005252, hCT13449.3, hCT2329124.0, hCT2329126.0"	true	FOS	Gene FOS
										1	"202431_s_at, 239931_at, 244089_at"	"c-Myc, MYC, MRTL, bHLHe39"	8	v-myc myelocytomatosis viral oncogene homolog (avian)	128753680	GeneID:4609	5365		128748315	+	"5797, 229, 5850, 6021, 5941"	"downstream, in gene, downstream, downstream, downstream"	5	"1_Control::1::6522, 2_Meth::1::6052, 3_Meth+NAC::1::4621, 4_Tat::1::5079, 5_Meth+Tat::1::6718"	MYC	MYC	1_Control::1	42	"NP_002458.2, EAW92101.1, EAW92098.1, EAW92099.1, EAW92100.1"	0.642857143	0.692307692	0.857142857	0.923076923	1.24137931	0.928571429	0.69047619	Regulated	"NM_002467, hCT2297650.1, hCT2297651.1, hCT2348021.0, hCT6947.2"	true	MYC	Gene MYC
										2	203135_at	"GTF2D1, TBP, TFIID, MGC126055, GTF2D, HDL4, SCA17, MGC117320, MGC126054"	6	TATA box binding protein	170881958	GeneID:6908	18537		170863421	+	"-22493, -1149, 26531, -1149, 29763, -1149, 23395, -1133, 28227, -1117, 29763"	"upstream, upstream, downstream, upstream, downstream, upstream, downstream, upstream, downstream, upstream, downstream"	11	"1_Control::1::5273, 1_Control::1::5274, 1_Control::1::5275, 2_Meth::1::4933, 2_Meth::1::4934, 3_Meth+NAC::1::3742, 3_Meth+NAC::1::3743, 4_Tat::1::4110, 4_Tat::1::4111, 5_Meth+Tat::1::5438, 5_Meth+Tat::1::5439"	TBP	TBP	5_Meth+Tat::1	45	"NP_003185.1, NP_001165556.1, EAW47418.1, EAW47419.1"	0.827586207	0.842105263	1.120689655	1.140350877	1.444444444	0.982758621	0.775862069	Regulator	"NM_003194, NM_001172085, hCT2330396.0, hCT2330398.0"	true	TBP	Gene TBP
										1	"201464_x_at, 201465_s_at, 201466_s_at, 213281_at"	"AP-1, AP1, c-Jun, JUN"	1	jun oncogene	59249785	GeneID:3725	3322		59246463	-	"153, 41, 249, 217, 153"	"in gene, in gene, in gene, in gene, in gene"	5	"1_Control::1::496, 2_Meth::1::578, 3_Meth+NAC::1::335, 4_Tat::1::373, 5_Meth+Tat::1::515"	JUN	JUN	2_Meth::1	59	"NP_002219.1, EAX06628.1"	0.692307692	0.457627119	1.205128205	0.796610169	1.566666667	1.512820513	0.769230769	Regulator	"NM_002228, hCT1819109.1"	true	JUN	Gene JUN
										1	203725_at	"DDIT1, GADD45, GADD45A"	1	"growth arrest and DNA-damage-inducible, alpha"	68154019	GeneID:1647	3136		68150883	+	"1357, 701, 765"	"in gene, in gene, in gene"	3	"1_Control::1::523, 2_Meth::1::606, 3_Meth+NAC::1::352"	GADD45A	GADD45A	2_Meth::1	21	"NP_001915.1, EAX06487.1, EAX06488.1"	0.611111111	0.523809524	0.5	0.428571429	0.818181818	1.166666667	0.611111111	Regulated	"NM_001924, hCT12796.4, hCT1962918.1"	true	GADD45A	Gene GADD45A
										1	"201783_s_at, 209878_s_at, 230202_at"	"p65, MGC131774, NFKB3, RELA"	11	v-rel reticuloendotheliosis viral oncogene homolog A (avian)	65430443	GeneID:5970	9376		65421067	-	"10123, 10091, 10251, 10075, 10091"	"downstream, downstream, downstream, downstream, downstream"	5	"1_Control::1::8172, 2_Meth::1::7685, 3_Meth+NAC::1::5798, 4_Tat::1::6365, 5_Meth+Tat::1::8283"	RELA	RELA	2_Meth::1	84	"NP_068810.3, NP_001138610.1, EAW74424.1, EAW74425.1, EAW74426.1"	0.419753086	0.404761905	0.469135802	0.452380952	0.826086957	1.037037037	0.567901235	Regulated	"NM_021975, NM_001145138, hCT14407.4, hCT1965420.1, hCT1965422.1"	true	RELA	Gene RELA
										1	"201012_at, 233011_at"	"ANX1, LPC1, ANXA1"	9	annexin A1	75785307	GeneID:301	18526		75766781	+	4117	in gene	1	1_Control::1::6812	ANXA1	ANXA1	1_Control::1	6	"NP_000691.1, EAW62548.1, EAW62546.1, EAW62547.1, EAW62549.1, EAW62550.1, EAW62545.1"	1.0	1.5	1.0	1.5	1.0	0.666666667	1.0	Regulated	"NM_000700, hCT2340858.0, hCT2340859.0, hCT2340860.0, hCT2340861.0, hCT8355.2, hCT1952495.2"	true	ANXA1	Gene ANXA1
										2	204420_at	"FRA, FRA1, FOSL1, fra-1"	11	FOS-like antigen 1	65667997	GeneID:8061	8305		65659692	-	"19037, 9485, 18077, 9469, 9437, 9437, 19485, 9629"	"downstream, downstream, downstream, downstream, downstream, downstream, downstream, downstream"	8	"1_Control::1::8176, 1_Control::1::8177, 2_Meth::1::7690, 2_Meth::1::7691, 3_Meth+NAC::1::5802, 4_Tat::1::6369, 5_Meth+Tat::1::8288, 5_Meth+Tat::1::8289"	FOSL1	FOSL1	1_Control::1	53	"NP_005429.1, EAW74469.1"	0.630769231	0.650793651	0.707692308	0.73015873	1.095238095	0.969230769	0.646153846	Regulated	"NM_005438, hCT2314505.0"	true	FOSL1	Gene FOSL1
										2	209457_at	"DUSP5, HVH3, DUSP"	10	dual specificity phosphatase 5	112271302	GeneID:1847	13677		112257625	+	"14855, -4889, -185, 16231, -4569, 19719, -281, 24151, -8793, -249, 14279, 28119"	"downstream, upstream, upstream, downstream, upstream, downstream, upstream, downstream, upstream, upstream, downstream, downstream"	12	"1_Control::1::7751, 2_Meth::1::7222, 2_Meth::1::7223, 2_Meth::1::7224, 3_Meth+NAC::1::5511, 3_Meth+NAC::1::5512, 4_Tat::1::6032, 4_Tat::1::6033, 5_Meth+Tat::1::7876, 5_Meth+Tat::1::7877, 5_Meth+Tat::1::7878, 5_Meth+Tat::1::7879"	DUSP5	DUSP5	2_Meth::1	22	"NP_004410.3, EAW49560.1, EAW49559.1"	0.806451613	0.757575758	1.032258065	0.96969697	1.333333333	1.064516129	0.774193548	Regulated	"NM_004419, hCT2321209.0, hCT1951740.1"	true	DUSP5	Gene DUSP5
										3	202768_at	"FOSB, GOSB, AP-1, MGC42291, G0S3, DKFZp686C0818, GOS3"	19	FBJ murine osteosarcoma viral oncogene homolog B	45978437	GeneID:2354	7184		45971253	+	"-245, 17307, -85, 17323, -11877, 27, -117, -69"	"upstream, downstream, upstream, downstream, upstream, in gene, upstream, upstream"	8	"1_Control::1::12550, 1_Control::1::12551, 2_Meth::1::12514, 2_Meth::1::12515, 3_Meth+NAC::1::8843, 3_Meth+NAC::1::8844, 4_Tat::1::9862, 5_Meth+Tat::1::12769"	FOSB	FOSB	4_Tat::1	37	"NP_006723.2, NP_001107643.1, EAW57351.1, EAW57352.1"	0.689649822	0.571422449	0.94827497	0.785711224	1.0185	1.206900119	0.931050535	Regulated	"NM_006732, NM_001114171, hCT11805.2, hCT2276121.0"	true	FOSB	Gene FOSB
																									IL6	IL6											Regulated		true	IL6
										2	209193_at	"PIM1, PIM"	6	pim-1 oncogene	37143204	GeneID:5292	5282		37137922	+	"6014, 5886, 17534, 5774, 5998, 6078"	"downstream, downstream, downstream, downstream, downstream, downstream"	6	"1_Control::1::4819, 2_Meth::1::4496, 2_Meth::1::4497, 3_Meth+NAC::1::3400, 4_Tat::1::3731, 5_Meth+Tat::1::4951"	PIM1	PIM1	2_Meth::1	26	"NP_002639.1, EAX03935.1, EAX03934.1"	0.806451613	0.657894737	1.064516129	0.868421053	0.942857143	1.225806452	1.129032258	Regulated	"NM_002648, hCT2289177.0, hCT24413.2"	true	PIM1	Gene PIM1
										2	"207667_s_at, 215498_s_at, 215499_at"	"MKK3, PRKMK3, MAPKK3, MAP2K3, MEK3"	17	mitogen-activated protein kinase kinase 3	21218552	GeneID:5606	30584		21187968	+	"2048, 32160, 3392, 20032, 31808, 31088, 2304, 31994, 3040, 32096"	"in gene, downstream, in gene, in gene, downstream, downstream, in gene, downstream, in gene, downstream"	10	"1_Control::1::11199, 1_Control::1::11200, 2_Meth::1::10907, 2_Meth::1::10908, 2_Meth::1::10909, 3_Meth+NAC::1::7896, 4_Tat::1::8769, 4_Tat::1::8770, 5_Meth+Tat::1::11387, 5_Meth+Tat::1::11388"	MAP2K3	MAP2K3	2_Meth::1	35	"NP_659731.1, NP_002747.2, EAW50386.1"	0.547619048	0.442307692	1.0	0.807692308	1.909090909	1.238095238	0.523809524	Regulated	"NM_145109, NM_002756, hCT2252684.1"	true	MAP2K3	Gene MAP2K3
										1	200642_at	"IPOA, SOD1, SOD, homodimer, ALS1, ALS"	21	"superoxide dismutase 1, soluble"	33041244	GeneID:6647	9309		33031935	+	"65, 5953, 12337, 49, 7105, 12481, 7777, 5569, 11873, 97, 12513"	"in gene, in gene, downstream, in gene, in gene, downstream, in gene, in gene, downstream, in gene, downstream"	11	"1_Control::1::13144, 1_Control::1::13145, 1_Control::1::13146, 2_Meth::1::13201, 2_Meth::1::13202, 2_Meth::1::13203, 3_Meth+NAC::1::9255, 4_Tat::1::10347, 4_Tat::1::10348, 5_Meth+Tat::1::13347, 5_Meth+Tat::1::13348"	SOD1	SOD1	5_Meth+Tat::1	26	"NP_000445.1, EAX09889.1, EAX09890.1"	0.736842105	0.56	1.368421053	1.04	1.529411765	1.315789474	0.894736842	Regulated	"NM_000454, hCT1786971.2, hCT1955341.2"	true	SOD1	Gene SOD1
										1	"202241_at, 235641_at, 239818_x_at"	"GIG2, TRIB1, C8FW, SKIP1, TRB1"	8	tribbles homolog 1 (Drosophila)	126450645	GeneID:10221	8082		126442563	+	"9629, 29, 9421, 9597, 9341"	"downstream, in gene, downstream, downstream, downstream"	5	"1_Control::1::6520, 2_Meth::1::6051, 3_Meth+NAC::1::4619, 4_Tat::1::5077, 5_Meth+Tat::1::6717"	TRIB1	TRIB1	2_Meth::1	56	"NP_079471.1, EAW92085.1"	0.547169811	0.517857143	0.811320755	0.767857143	1.102564103	1.056603774	0.735849057	Regulated	"NM_025195, hCT6949.3"	true	TRIB1	Gene TRIB1
																									EPHA2	EPHA2											Regulated		true	EPHA2
										1	"209260_at, 33322_i_at, 33323_r_at"	"SFN, YWHAS"	1	stratifin	27190947	GeneID:2810	1314		27189633	+	"11999, 11487, 12111"	"downstream, downstream, downstream"	3	"2_Meth::1::302, 4_Tat::1::188, 5_Meth+Tat::1::252"	SFN	SFN	2_Meth::1	11	"NP_006133.1, EAX07787.1, EAX07786.1"	0.636363636	0.636363636	0.818181818	0.818181818	0.818181818	1.0	1.0	Regulated	"NM_006142, hCT2334836.0, hCT9437.2"	true	SFN	Gene SFN
										1	201531_at	"NUP475, GOS24, G0S24, TTP, RNF162A, TIS11, ZFP36"	19	"zinc finger protein 36, C3H type, homolog (mouse)"	39900045	GeneID:7538	2558		39897487	+	"-2799, 3281, 24401, -4799, 5329, -4879, 5377, -5311, 5329"	"upstream, downstream, downstream, upstream, downstream, upstream, downstream, upstream, downstream"	9	"1_Control::1::12448, 1_Control::1::12449, 2_Meth::1::12402, 3_Meth+NAC::1::8769, 3_Meth+NAC::1::8770, 4_Tat::1::9773, 4_Tat::1::9774, 5_Meth+Tat::1::12685, 5_Meth+Tat::1::12686"	ZFP36	ZFP36	2_Meth::1	46	"NP_003398.1, EAW56886.1, EAW56885.1"	0.619047619	0.565217391	0.666666667	0.608695652	1.076923077	1.095238095	0.619047619	Regulated	"NM_003407, hCT2277378.0, hCT34637.3"	true	ZFP36	Gene ZFP36
										2	"200638_s_at, 200639_s_at, 200640_at, 200641_s_at"	"YWHAZ, YWHAD, 14-3-3-zeta, KCIP-1, MGC111427, MGC138156, MGC126532"	8	"tyrosine 3-monooxygenase/tryptophan 5-monooxygenase activation protein, zeta polypeptide"	101965623	GeneID:7534	34819		101930804	-	"39287, 2519, 39223, 1527, 38295, 1543, 39271, 1415, 39255, 1527"	"downstream, in gene, downstream, in gene, downstream, in gene, downstream, in gene, downstream, in gene"	10	"1_Control::1::6387, 1_Control::1::6388, 2_Meth::1::5974, 2_Meth::1::5975, 3_Meth+NAC::1::4521, 3_Meth+NAC::1::4522, 4_Tat::1::4993, 4_Tat::1::4994, 5_Meth+Tat::1::6582, 5_Meth+Tat::1::6583"	YWHAZ	YWHAZ	2_Meth::1	66	"NP_003397.1, NP_663723.1, NP_001129171.1, NP_001129172.1, NP_001129173.1, NP_001129174.1, EAW91823.1, EAW91824.1, EAW91825.1, EAW91826.1, EAW91827.1, EAW91828.1, EAW91829.1"	0.695238095	0.629310345	1.019047619	0.922413793	1.304878049	1.104761905	0.780952381	Regulated	"NM_003406, NM_145690, NM_001135699, NM_001135700, NM_001135701, NM_001135702, hCT2297926.0, hCT2297927.0, hCT2297928.0, hCT2297929.0, hCT2297930.0, hCT2297931.0, hCT2297932.0"	true	YWHAZ	Gene YWHAZ
										2	"201041_s_at, 201044_x_at, 226578_s_at"	"CL100, MKP1, HVH1, PTPN10, MKP-1, DUSP1"	5	dual specificity phosphatase 1	172198203	GeneID:1843	3110		172195093	-	"12987, 59, 59, 139, 203, 59"	"downstream, in gene, in gene, in gene, in gene, in gene"	6	"1_Control::1::4534, 1_Control::1::4535, 2_Meth::1::4211, 3_Meth+NAC::1::3220, 4_Tat::1::3513, 5_Meth+Tat::1::4671"	DUSP1	DUSP1	2_Meth::1	65	"NP_004408.1, EAW61425.1, EAW61426.1"	0.588235294	0.519480519	0.705882353	0.623376623	1.170731707	1.132352941	0.602941176	Regulated	"NM_004417, hCT1952301.1, hCT32515.2"	true	DUSP1	Gene DUSP1
										1	"205193_at, 36711_at"	"hMafF, MAFF, U-MAF"	22	v-maf musculoaponeurotic fibrosarcoma oncogene homolog F (avian)	38612518	GeneID:23764	14579		38597939	+	"17069, 1101, 16909, 1901, 16941, 125, 16797, 16973"	"downstream, in gene, downstream, in gene, downstream, in gene, downstream, downstream"	8	"1_Control::1::13466, 2_Meth::1::13603, 2_Meth::1::13604, 3_Meth+NAC::1::9484, 3_Meth+NAC::1::9485, 4_Tat::1::10608, 4_Tat::1::10609, 5_Meth+Tat::1::13663"	MAFF	MAFF	5_Meth+Tat::1	45	"NP_036455.1, NP_001155044.1, NP_001155045.1, NP_001155046.1, EAW60221.1"	0.757575758	0.641025641	1.363636364	1.153846154	1.5	1.181818182	0.909090909	Regulated	"NM_012323, NM_001161572, NM_001161573, NM_001161574, hCT32964.3"	true	MAFF	Gene MAFF
										2	"201532_at, 232648_at, 237300_at"	"MGC12306, PSMA3, HC8, PSC3, MGC32631"	14	"proteasome (prosome, macropain) subunit, alpha type, 3"	58738726	GeneID:5684	27133		58711593	+	"103, -5833, -25, 12119, 14231, 36583, -5156, 567, 7447, 16748, 39319, 39, 24535, -5145, 53143"	"in gene, upstream, upstream, in gene, in gene, downstream, upstream, in gene, in gene, in gene, downstream, in gene, in gene, upstream, downstream"	15	"1_Control::1::9632, 2_Meth::1::9181, 2_Meth::1::9182, 2_Meth::1::9183, 2_Meth::1::9184, 2_Meth::1::9185, 3_Meth+NAC::1::6834, 3_Meth+NAC::1::6835, 3_Meth+NAC::1::6836, 3_Meth+NAC::1::6837, 3_Meth+NAC::1::6838, 4_Tat::1::7513, 4_Tat::1::7514, 5_Meth+Tat::1::9797, 5_Meth+Tat::1::9798"	PSMA3	PSMA3	5_Meth+Tat::1	32	"NP_002779.1, NP_687033.1, EAW80715.1, EAW80716.1, EAW80719.1, EAW80720.1, EAW80717.1, EAW80718.1, EAW80721.1, EAW80722.1"	0.696969697	0.58974359	1.575757576	1.333333333	1.625	1.181818182	0.96969697	Regulated	"NM_002788, NM_152132, hCT13323.2, hCT1808771.1, hCT1966381.1, hCT1966382.1, hCT2328443.0, hCT2328448.0, hCT2356158.0, hCT2356159.0"	true	PSMA3	Gene PSMA3
										1	204994_at	"MXB, MX2"	21	myxovirus (influenza virus) resistance 2 (mouse)	42780869	GeneID:4600	46919		42733950	+	"194, 21650, 37490, 48962, 7266, 15522, 27554, 34018, 49010, 29394, 49442, 5698, 28434, 40882, 49250, 226, 28354, 49090"	"in gene, in gene, in gene, downstream, in gene, in gene, in gene, in gene, downstream, in gene, downstream, in gene, in gene, in gene, downstream, in gene, in gene, downstream"	18	"1_Control::1::13226, 1_Control::1::13227, 1_Control::1::13228, 1_Control::1::13229, 2_Meth::1::13285, 2_Meth::1::13286, 2_Meth::1::13287, 2_Meth::1::13288, 2_Meth::1::13289, 3_Meth+NAC::1::9318, 3_Meth+NAC::1::9319, 4_Tat::1::10415, 4_Tat::1::10416, 4_Tat::1::10417, 4_Tat::1::10418, 5_Meth+Tat::1::13421, 5_Meth+Tat::1::13422, 5_Meth+Tat::1::13423"	MX2	MX2	1_Control::1	28	"NP_002454.1, EAX09605.1, EAX09606.1, EAX09607.1"	0.464285714	0.8125	0.642857143	1.125	1.2	0.571428571	0.535714286	Regulated	"NM_002463, hCT1821944.0, hCT1957937.1, hCT2295611.0"	true	MX2	Gene MX2
																									TNFSF10	TNFSF10											Regulated		true	TNFSF10
										1	204279_at	"RING12, PSMB9, LMP2, beta1i, PSMB6i, MGC70470"	6	"proteasome (prosome, macropain) subunit, beta type, 9 (large multifunctional peptidase 2)"	32827628	GeneID:5698	5690		32821938	+	"-9538, -9586, -9506, -9789, -9586, -498"	"upstream, upstream, upstream, upstream, upstream, upstream"	6	"1_Control::1::4782, 2_Meth::1::4443, 3_Meth+NAC::1::3367, 4_Tat::1::3701, 5_Meth+Tat::1::4908, 5_Meth+Tat::1::4909"	PSMB9	PSMB9	2_Meth::1	36	"NP_002791.1, EAX03653.1, EAX03654.1"	0.904761905	0.527777778	1.714285714	1.0	2.4	1.714285714	0.714285714	Regulated	"NM_002800, hCT2283106.1, hCT8560.4"	true	PSMB9	Gene PSMB9
										2	201641_at	"TETHERIN, BST2, CD317"	19	bone marrow stromal cell antigen 2	17516384	GeneID:684	2629		17513755	-	"12896, 8235, -288, -14608, 14688, -14624, 13600, 14112, -288, -14720, 14048, -272"	"downstream, downstream, upstream, upstream, downstream, upstream, downstream, downstream, upstream, upstream, downstream, upstream"	12	"1_Control::1::12297, 1_Control::1::12298, 1_Control::1::12299, 1_Control::1::12300, 2_Meth::1::12214, 2_Meth::1::12215, 3_Meth+NAC::1::8677, 4_Tat::1::9665, 4_Tat::1::9666, 4_Tat::1::9667, 5_Meth+Tat::1::12520, 5_Meth+Tat::1::12521"	BST2	BST2	2_Meth::1	52	"NP_004326.1, EAW84603.1, EAW84602.1"	0.810344828	0.671428571	0.844827586	0.7	0.907407407	1.206896552	0.931034483	Regulated	"NM_004335, hCT2286638.0, hCT28886.3"	true	BST2	Gene BST2
																									IFI44L	IFI44L											Regulated		true	IFI44L
										2	"204747_at, 229450_at"	"RIG-G, IFI60, CIG-49, ISG60, IFIT4, IFIT3, IRG2, GARG-49"	10	interferon-induced protein with tetratricopeptide repeats 3	91100725	GeneID:3437	13123		91087602	+	"398, 14814, 13534, 17006, 11406, 206, 14862"	"in gene, downstream, downstream, downstream, in gene, in gene, downstream"	7	"1_Control::1::7619, 1_Control::1::7620, 2_Meth::1::7081, 3_Meth+NAC::1::5420, 4_Tat::1::5939, 5_Meth+Tat::1::7745, 5_Meth+Tat::1::7746"	IFIT3	IFIT3	5_Meth+Tat::1	18	"NP_001026853.1, NP_001540.2, EAW50143.1, EAW50144.1"	0.652173913	0.75	1.260869565	1.45	1.611111111	0.869565217	0.782608696	Regulated	"NM_001031683, NM_001549, hCT15688.3, hCT1950708.1"	true	IFIT3	Gene IFIT3
										1	208812_x_at	"PSORS1, FLJ27082, HLA-JY3, HLC-C, HLA-Cw12, HLA-C, HLA-Cw, D6S204"	6	"major histocompatibility complex, class I, C"	31239855	GeneID:3107	3326		31236529	-	"4015, 4303"	"downstream, downstream"	2	"2_Meth::1::4419, 5_Meth+Tat::1::4891"	HLA-C	HLA-C	5_Meth+Tat::1	13	"NP_002108.4, EAX03376.1, EAX03377.1, EAX03378.1, EAX03379.1, EAX03381.1, EAX03374.1, EAX03375.1, EAX03380.1, EAX03382.1"	0.833333333	0.714285714	2.166666667	1.857142857	1.857142857	1.166666667	1.166666667	Regulated	"NM_002117, hCT2350001.0, hCT2350003.0, hCT2350004.0, hCT2350005.0, hCT2350007.0, hCT2350009.0, hCT2350010.0, hCT2350012.0, hCT2350014.0"	true	HLA-C	Gene HLA-C
										1	"214059_at, 214453_s_at"	"IFI44, p44, MTAP44"	1	interferon-induced protein 44	79129763	GeneID:10561	14286		79115477	+	"16251, 16171, 16299, 15147"	"downstream, downstream, downstream, downstream"	4	"1_Control::1::545, 3_Meth+NAC::1::366, 4_Tat::1::405, 5_Meth+Tat::1::565"	IFI44	IFI44	4_Tat::1	13	"NP_006408.3, EAX06348.1, EAX06347.1"	1.25	1.666666667	1.5	2.0	0.923076923	0.75	1.625	Regulated	"NM_006417, hCT15179.2, hCT2332873.0"	true	IFI44	Gene IFI44
										1	"208729_x_at, 209140_x_at, 211911_x_at"	"HLA-B-7301, HLAB, HLAC, HLA-B27, Bw-58, Bw-45, HLA-B-5601, SPDA1, HLA-B-6701, MGC111087, Bw-56, Bw-48, HLA-B73, HLA-B, AS, HLA-C"	6	"major histocompatibility complex, class I, B"	31324989	GeneID:3106	3340		31321649	-	"4285, 4317, 1099, 4189, 4349"	"downstream, downstream, in gene, downstream, downstream"	5	"1_Control::1::4758, 2_Meth::1::4420, 3_Meth+NAC::1::3354, 4_Tat::1::3686, 5_Meth+Tat::1::4892"	HLA-B	HLA-B	5_Meth+Tat::1	18	"NP_005505.2, EAX03383.1, EAX03384.1, EAX03385.1, EAX03386.1, EAX03387.1, EAX03388.1"	0.769230769	0.625	1.384615385	1.125	1.5	1.230769231	0.923076923	Regulated	"NM_005514, hCT2350002.0, hCT2350006.0, hCT2350008.0, hCT2350011.0, hCT2350013.0, hCT2350015.0"	true	HLA-B	Gene HLA-B
										1	"204415_at, 224533_s_at"	"IFI616, 6-16, IFI-6-16, G1P3, IFI6, FAM14C"	1	"interferon, alpha-inducible protein 6"	27998724	GeneID:2537	6152		27992572	-	"9071, 9220, 6105, 3769, 7140"	"downstream, downstream, in gene, in gene, downstream"	5	"1_Control::1::261, 2_Meth::1::325, 3_Meth+NAC::1::177, 4_Tat::1::201, 5_Meth+Tat::1::271"	IFI6	IFI6	2_Meth::1	24	"NP_002029.3, NP_075010.1, NP_075011.1, EAX07744.1, EAX07745.1, EAX07746.1"	1.2	0.75	1.2	0.75	0.857142857	1.6	1.4	Regulated	"NM_002038, NM_022872, NM_022873, hCT1764852.1, hCT2334360.0, hCT2334362.0"	true	IFI6	Gene IFI6
																									IFI27	IFI27											Regulated		true	IFI27
																									CXCL10	CXCL10											Regulated		true	CXCL10
										2	203153_at	"GARG-16, IFIT-1, G10P1, IFI-56K, ISG56, RNM561, IFI56, IFNAI1, IFI-56, C56, IFIT1"	10	interferon-induced protein with tetratricopeptide repeats 1	91163745	GeneID:3434	11423		91152322	+	"22638, 22622, 12158"	"downstream, downstream, downstream"	3	"2_Meth::1::7082, 4_Tat::1::5940, 5_Meth+Tat::1::7747"	IFIT1	IFIT1	2_Meth::1	13	"NP_001539.3, EAW50137.1, EAW50136.1, EAW50138.1"	0.75	0.789473684	0.65	0.684210526	0.764705882	0.95	0.85	Regulated	"NM_001548, hCT2350701.0, hCT2350702.0, hCT15689.3"	true	IFIT1	Gene IFIT1
										2	205483_s_at	"UCRP, IP17, hUCRP, IFI15, ISG15, G1P2"	1	ISG15 ubiquitin-like modifier	949920	GeneID:9636	1073		948847	+	"-143, 8967"	"upstream, downstream"	2	"2_Meth::1::4, 2_Meth::1::5"	ISG15	ISG15	2_Meth::1	14	"NP_005092.1, EAW56295.1"	0.761904762	0.695652174	0.666666667	0.608695652	0.777777778	1.095238095	0.857142857	Regulated	"NM_005101, hCT1809956.1"	true	ISG15	Gene ISG15
										4	202086_at	"MX, IFI-78K, MxA, IFI78, MX1"	21	"myxovirus (influenza virus) resistance 1, interferon-inducible protein p78 (mouse)"	42831141	GeneID:4599	38621		42792520	+	"-9608, 40040, -9560, 5576, 40120, -9128, -9320, 39576, -9480, 25000, 40216"	"upstream, downstream, upstream, in gene, downstream, upstream, upstream, downstream, upstream, in gene, downstream"	11	"1_Control::1::13229, 1_Control::1::13230, 2_Meth::1::13289, 2_Meth::1::13290, 2_Meth::1::13291, 3_Meth+NAC::1::9319, 4_Tat::1::10418, 4_Tat::1::10419, 5_Meth+Tat::1::13423, 5_Meth+Tat::1::13424, 5_Meth+Tat::1::13425"	MX1	MX1	1_Control::1	28	"NP_002453.2, NP_001138397.1, NP_001171517.1, EAX09600.1, EAX09601.1, EAX09604.1, EAX09602.1, EAX09603.1"	0.578125	0.725490196	0.75	0.941176471	1.142857143	0.796875	0.65625	Regulated	"NM_002462, NM_001144925, NM_001178046, hCT1966254.1, hCT1966255.1, hCT1966256.1, hCT2359444.0, hCT401243.2"	true	MX1	Gene MX1
										2	"200887_s_at, 209969_s_at, AFFX-HUMISGF3A/M97935_3_at, AFFX-HUMISGF3A/M97935_5_at, AFFX-HUMISGF3A/M97935_MA_at, AFFX-HUMISGF3A/M97935_MB_at"	"STAT91, ISGF-3, DKFZp686B04100, STAT1"	2	"signal transducer and activator of transcription 1, 91kDa"	191878976	GeneID:6772	45214		191833762	-	"54064, 16992, 176, -6384, 63872, 49792, 42581, 20032, 17248, 240, -6416, 240, -6432, 54096, 17232, 8400, 256, -6352, 52128, 224, -6336"	"downstream, in gene, in gene, upstream, downstream, downstream, in gene, in gene, in gene, in gene, upstream, in gene, upstream, downstream, in gene, in gene, in gene, upstream, downstream, in gene, upstream"	21	"1_Control::1::2123, 1_Control::1::2124, 1_Control::1::2125, 1_Control::1::2126, 2_Meth::1::2049, 2_Meth::1::2050, 2_Meth::1::2051, 2_Meth::1::2052, 2_Meth::1::2053, 2_Meth::1::2054, 2_Meth::1::2055, 3_Meth+NAC::1::1504, 3_Meth+NAC::1::1505, 4_Tat::1::1640, 4_Tat::1::1641, 4_Tat::1::1642, 4_Tat::1::1643, 4_Tat::1::1644, 5_Meth+Tat::1::2246, 5_Meth+Tat::1::2247, 5_Meth+Tat::1::2248"	STAT1	STAT1	5_Meth+Tat::1	49	"NP_644671.1, NP_009330.1, EAX10850.1, EAX10851.1, EAX10852.1, EAX10855.1, EAX10853.1, EAX10854.1"	0.846153846	0.666666667	1.576923077	1.242424242	2.216216216	1.269230769	0.711538462	Regulated	"NM_139266, NM_007315, hCT16921.3, hCT1971092.1, hCT1971093.1, hCT2290309.0, hCT2290311.0, hCT2290312.0"	true	STAT1	Gene STAT1
										6	203275_at	"IRF-2, IRF2, DKFZp686F0244"	4	interferon regulatory factor 2	185395726	GeneID:3660	86850		185308876	-	"90425, 75246, 56446, 14334, -290, -5610, 90051, 49038, -274, 90126, -370, 89486, 64846, -274, 90254, -306"	"downstream, in gene, in gene, in gene, upstream, upstream, downstream, in gene, upstream, downstream, upstream, downstream, in gene, upstream, downstream, upstream"	16	"1_Control::1::3853, 1_Control::1::3854, 1_Control::1::3855, 1_Control::1::3856, 1_Control::1::3857, 1_Control::1::3858, 2_Meth::1::3669, 2_Meth::1::3670, 2_Meth::1::3671, 3_Meth+NAC::1::2734, 3_Meth+NAC::1::2735, 4_Tat::1::3026, 4_Tat::1::3027, 4_Tat::1::3028, 5_Meth+Tat::1::4042, 5_Meth+Tat::1::4043"	IRF2	IRF2	1_Control::1	26	"NP_002190.2, EAX04678.1, EAX04677.1, EAX04679.1, EAX04680.1"	0.66664	0.66664	0.88	0.88	1.137891797	1.0	0.77336	Regulator	"NM_002199, hCT2324317.0, hCT2358908.0, hCT2358909.0, hCT7276.2"	true	IRF2	Gene IRF2
										2	200632_s_at	"PROXY1, HMSNL, NDR1, CAP43, NDRG1, RIT42, CMT4D, DRG1, GC4, TARG1, NMSL, RTP, TDD5"	8	N-myc downstream regulated 1	134309547	GeneID:10397	60133		134249414	-	"62395, 139, 62699, 51499, 107, 139, 91, 51323, 107"	"downstream, in gene, downstream, in gene, in gene, in gene, in gene, in gene, in gene"	9	"1_Control::1::6580, 1_Control::1::6581, 2_Meth::1::6079, 2_Meth::1::6080, 2_Meth::1::6081, 3_Meth+NAC::1::4655, 4_Tat::1::5124, 5_Meth+Tat::1::6768, 5_Meth+Tat::1::6769"	NDRG1	NDRG1	2_Meth::1	62	"NP_006087.2, NP_001128714.1, EAW92164.1, EAW92165.1, EAW92166.1"	0.8125	0.52	0.979166667	0.626666667	1.305555556	1.5625	0.75	Regulated	"NM_006096, NM_001135242, hCT2357488.0, hCT2357489.0, hCT23639.3"	true	NDRG1	Gene NDRG1
										1	"203821_at, 222076_at, 244857_at, 38037_at"	"DTS, HEGFL, HBEGF, DTSF, DTR"	5	heparin-binding EGF-like growth factor	139726188	GeneID:1839	13760		139712428	-	"4012, 204, 3948, 7340, 14412"	"in gene, in gene, in gene, in gene, downstream"	5	"1_Control::1::4357, 2_Meth::1::4061, 3_Meth+NAC::1::3088, 4_Tat::1::3388, 5_Meth+Tat::1::4512"	HBEGF	HBEGF	2_Meth::1	39	"NP_001936.1, EAW62069.1"	1.0	0.58974359	1.52173913	0.897435897	1.75	1.695652174	0.869565217	Regulated	"NM_001945, hCT36588.2"	true	HBEGF	Gene HBEGF
																									CAV1	CAV1											Regulated		true	CAV1
										2	"205798_at, 226218_at"	"IL-7R-alpha, IL7R, IL7RA, ILRA, CDW127, CD127"	5	interleukin 7 receptor	35876924	GeneID:3575	19933		35856991	+	"-47, 26732, 26321, -15, 13185, -15, 18230, 17, 27521"	"upstream, downstream, downstream, upstream, in gene, upstream, in gene, in gene, downstream"	9	"1_Control::1::3939, 1_Control::1::3940, 2_Meth::1::3754, 3_Meth+NAC::1::2801, 3_Meth+NAC::1::2802, 4_Tat::1::3089, 4_Tat::1::3090, 5_Meth+Tat::1::4120, 5_Meth+Tat::1::4121"	IL7R	IL7R	2_Meth::1	21	"NP_002176.2, EAW55925.1, EAW55924.1"	1.0	0.903225806	1.357142857	1.225806452	1.727272727	1.107142857	0.785714286	Regulated	"NM_002185, hCT2292769.0, hCT28809.2"	true	IL7R	Gene IL7R
