# Supplementary material for: Methamphetamine signals transcription of IL1β and TNFα in a reactive oxygen species-dependent manner and interacts with HIV-1 Tat to decrease antioxidant defense mechanisms
Source: Front Cell Neurosci. 2022 Aug 18;16:911060. doi: 10.3389/fncel.2022.911060 (PMC9434488; doi:10.3389/fncel.2022.911060)
Supplement: Supplementary file 4 [file Data_Sheet_4.CSV]

1_Control::1 AvgPeak	1_Control::1 Present	2_Meth::1 AvgPeak	2_Meth::1 Present	3_Meth+NAC::1 AvgPeak	3_Meth+NAC::1 Present	4_Tat::1 AvgPeak	4_Tat::1 Present	5_Meth+Tat::1 AvgPeak	5_Meth+Tat::1 Present	ActRegCount	Affy Tag	Altsymbols	Assembly	Chromosome	Full Description	Gene End	Gene ID	Gene Length	Gene Name	Gene Start	Gene Strand	interaction	Interval Dists to Start	Interval Pos	IntervalCount	Intervals	name	Peak Sample	Peak Value	PROT	Ratio M+N/C	Ratio M+N/M	Ratio M+T/C	Ratio M+T/M	Ratio M+T/T	Ratio M/C	Ratio T/C	Regulator Gene	Regulatory function	RNA	selected	shared interaction	shared name	Strength	Target Gene	UCSC Link
													hg19									regulates					FOS regulates CDKN1A											FOS	Metatargetome		true	regulates	FOS regulates CDKN1A	234	CDKN1A
													hg19									regulates					FOS regulates GADD45A											FOS	Metatargetome		true	regulates	FOS regulates GADD45A	195	GADD45A
													hg19									regulates					FOS regulates RELA											FOS	Metatargetome		true	regulates	FOS regulates RELA	188	RELA
													hg19									regulates					FOS regulates ATF3											FOS	Metatargetome		true	regulates	FOS regulates ATF3	187	ATF3
													hg19									regulates					FOS regulates ANXA1											FOS	Metatargetome		true	regulates	FOS regulates ANXA1	158	ANXA1
													hg19									regulates					FOS regulates FOSL1											FOS	Metatargetome		true	regulates	FOS regulates FOSL1	157	FOSL1
													hg19									regulates					FOS regulates DUSP5											FOS	Metatargetome		true	regulates	FOS regulates DUSP5	149	DUSP5
													hg19									regulates					FOS regulates VIM											FOS	Metatargetome		true	regulates	FOS regulates VIM	148	VIM
													hg19									regulates					FOS regulates PIM1											FOS	Metatargetome		true	regulates	FOS regulates PIM1	143	PIM1
													hg19									regulates					FOS regulates IL6											FOS	Metatargetome		true	regulates	FOS regulates IL6	142	IL6
													hg19									regulates					FOS regulates MAP2K3											FOS	Metatargetome		true	regulates	FOS regulates MAP2K3	141	MAP2K3
													hg19									regulates					FOS regulates CTGF											FOS	Metatargetome		true	regulates	FOS regulates CTGF	140	CTGF
													hg19									regulates					FOS regulates SOD1											FOS	Metatargetome		true	regulates	FOS regulates SOD1	137	SOD1
													hg19									regulates					FOS regulates SFN											FOS	Metatargetome		true	regulates	FOS regulates SFN	130	SFN
													hg19									regulates					FOS regulates ZFP36											FOS	Metatargetome		true	regulates	FOS regulates ZFP36	130	ZFP36
													hg19									regulates					FOS regulates NDRG1											FOS	Metatargetome		true	regulates	FOS regulates NDRG1	121	NDRG1
													hg19									regulates					FOS regulates HBEGF											FOS	Metatargetome		true	regulates	FOS regulates HBEGF	116	HBEGF
													hg19									regulates					FOS regulates TRIB1											FOS	Metatargetome		true	regulates	FOS regulates TRIB1	114	TRIB1
													hg19									regulates					FOS regulates CAV1											FOS	Metatargetome		true	regulates	FOS regulates CAV1	111	CAV1
													hg19									regulates					FOS regulates EPHA2											FOS	Metatargetome		true	regulates	FOS regulates EPHA2	111	EPHA2
													hg19									regulates					FOS regulates IL7R											FOS	Metatargetome		true	regulates	FOS regulates IL7R	111	IL7R
													hg19									regulates					TBP regulates CYR61											TBP	Metatargetome		true	regulates	TBP regulates CYR61	87	CYR61
													hg19									regulates					TBP regulates HSPB1											TBP	Metatargetome		true	regulates	TBP regulates HSPB1	89	HSPB1
													hg19									regulates					TBP regulates ID4											TBP	Metatargetome		true	regulates	TBP regulates ID4	90	ID4
													hg19									regulates					TBP regulates ACTB											TBP	Metatargetome		true	regulates	TBP regulates ACTB	91	ACTB
													hg19									regulates					TBP regulates MYH11											TBP	Metatargetome		true	regulates	TBP regulates MYH11	93	MYH11
													hg19									regulates					TBP regulates ID1											TBP	Metatargetome		true	regulates	TBP regulates ID1	93	ID1
													hg19									regulates					TBP regulates SOX4											TBP	Metatargetome		true	regulates	TBP regulates SOX4	95	SOX4
													hg19									regulates					TBP regulates JUND											TBP	Metatargetome		true	regulates	TBP regulates JUND	98	JUND
													hg19									regulates					TBP regulates VIM											TBP	Metatargetome		true	regulates	TBP regulates VIM	99	VIM
													hg19									regulates					TBP regulates IGFBP4											TBP	Metatargetome		true	regulates	TBP regulates IGFBP4	99	IGFBP4
													hg19									regulates					TBP regulates COL1A1											TBP	Metatargetome		true	regulates	TBP regulates COL1A1	101	COL1A1
													hg19									regulates					TBP regulates RHOB											TBP	Metatargetome		true	regulates	TBP regulates RHOB	104	RHOB
													hg19									regulates					TBP regulates EPAS1											TBP	Metatargetome		true	regulates	TBP regulates EPAS1	108	EPAS1
													hg19									regulates					TBP regulates CCND2											TBP	Metatargetome		true	regulates	TBP regulates CCND2	110	CCND2
													hg19									regulates					TBP regulates CXCR4											TBP	Metatargetome		true	regulates	TBP regulates CXCR4	115	CXCR4
													hg19									regulates					TBP regulates TPM1											TBP	Metatargetome		true	regulates	TBP regulates TPM1	116	TPM1
													hg19									regulates					TBP regulates ID2											TBP	Metatargetome		true	regulates	TBP regulates ID2	116	ID2
													hg19									regulates					TBP regulates NR4A1											TBP	Metatargetome		true	regulates	TBP regulates NR4A1	118	NR4A1
													hg19									regulates					TBP regulates DUSP6											TBP	Metatargetome		true	regulates	TBP regulates DUSP6	120	DUSP6
													hg19									regulates					TBP regulates ATF3											TBP	Metatargetome		true	regulates	TBP regulates ATF3	122	ATF3
													hg19									regulates					TBP regulates TGFB2											TBP	Metatargetome		true	regulates	TBP regulates TGFB2	124	TGFB2
													hg19									regulates					TBP regulates COL1A2											TBP	Metatargetome		true	regulates	TBP regulates COL1A2	124	COL1A2
													hg19									regulates					TBP regulates EGR1											TBP	Metatargetome		true	regulates	TBP regulates EGR1	133	EGR1
													hg19									regulates					TBP regulates JUNB											TBP	Metatargetome		true	regulates	TBP regulates JUNB	136	JUNB
													hg19									regulates					TBP regulates CTGF											TBP	Metatargetome		true	regulates	TBP regulates CTGF	137	CTGF
													hg19									regulates					TBP regulates IGFBP3											TBP	Metatargetome		true	regulates	TBP regulates IGFBP3	148	IGFBP3
													hg19									regulates					TBP regulates CCND1											TBP	Metatargetome		true	regulates	TBP regulates CCND1	153	CCND1
													hg19									regulates					TBP regulates CDKN1A											TBP	Metatargetome		true	regulates	TBP regulates CDKN1A	161	CDKN1A
													hg19									regulates					TBP regulates FOS											TBP	Metatargetome		true	regulates	TBP regulates FOS	176	FOS
													hg19									regulates					TBP regulates MYC											TBP	Metatargetome		true	regulates	TBP regulates MYC	222	MYC
													hg19									regulates					JUN regulates CDKN1A											JUN	Metatargetome		true	regulates	JUN regulates CDKN1A	249	CDKN1A
													hg19									regulates					JUN regulates GADD45A											JUN	Metatargetome		true	regulates	JUN regulates GADD45A	196	GADD45A
													hg19									regulates					JUN regulates ATF3											JUN	Metatargetome		true	regulates	JUN regulates ATF3	195	ATF3
													hg19									regulates					JUN regulates RELA											JUN	Metatargetome		true	regulates	JUN regulates RELA	194	RELA
													hg19									regulates					JUN regulates ANXA1											JUN	Metatargetome		true	regulates	JUN regulates ANXA1	158	ANXA1
													hg19									regulates					JUN regulates FOSL1											JUN	Metatargetome		true	regulates	JUN regulates FOSL1	154	FOSL1
													hg19									regulates					JUN regulates DUSP5											JUN	Metatargetome		true	regulates	JUN regulates DUSP5	149	DUSP5
													hg19									regulates					JUN regulates VIM											JUN	Metatargetome		true	regulates	JUN regulates VIM	147	VIM
													hg19									regulates					JUN regulates FOSB											JUN	Metatargetome		true	regulates	JUN regulates FOSB	146	FOSB
													hg19									regulates					JUN regulates IL6											JUN	Metatargetome		true	regulates	JUN regulates IL6	146	IL6
													hg19									regulates					JUN regulates PIM1											JUN	Metatargetome		true	regulates	JUN regulates PIM1	142	PIM1
													hg19									regulates					JUN regulates MAP2K3											JUN	Metatargetome		true	regulates	JUN regulates MAP2K3	141	MAP2K3
													hg19									regulates					JUN regulates CTGF											JUN	Metatargetome		true	regulates	JUN regulates CTGF	139	CTGF
													hg19									regulates					JUN regulates SOD1											JUN	Metatargetome		true	regulates	JUN regulates SOD1	137	SOD1
													hg19									regulates					JUN regulates TRIB1											JUN	Metatargetome		true	regulates	JUN regulates TRIB1	134	TRIB1
													hg19									regulates					JUN regulates EPHA2											JUN	Metatargetome		true	regulates	JUN regulates EPHA2	130	EPHA2
													hg19									regulates					JUN regulates SFN											JUN	Metatargetome		true	regulates	JUN regulates SFN	130	SFN
													hg19									regulates					JUN regulates ZFP36											JUN	Metatargetome		true	regulates	JUN regulates ZFP36	129	ZFP36
													hg19									regulates					JUN regulates YWHAZ											JUN	Metatargetome		true	regulates	JUN regulates YWHAZ	128	YWHAZ
													hg19									regulates					JUN regulates DUSP1											JUN	Metatargetome		true	regulates	JUN regulates DUSP1	127	DUSP1
													hg19									regulates					JUN regulates MAFF											JUN	Metatargetome		true	regulates	JUN regulates MAFF	127	MAFF
													hg19									regulates					IRF2 regulates PSMA3											IRF2	Metatargetome		true	regulates	IRF2 regulates PSMA3	75	PSMA3
													hg19									regulates					IRF2 regulates MX2											IRF2	Metatargetome		true	regulates	IRF2 regulates MX2	75	MX2
													hg19									regulates					IRF2 regulates CDKN1A											IRF2	Metatargetome		true	regulates	IRF2 regulates CDKN1A	75	CDKN1A
													hg19									regulates					IRF2 regulates ATF3											IRF2	Metatargetome		true	regulates	IRF2 regulates ATF3	76	ATF3
													hg19									regulates					IRF2 regulates TNFSF10											IRF2	Metatargetome		true	regulates	IRF2 regulates TNFSF10	79	TNFSF10
													hg19									regulates					IRF2 regulates PSMB9											IRF2	Metatargetome		true	regulates	IRF2 regulates PSMB9	79	PSMB9
													hg19									regulates					IRF2 regulates BST2											IRF2	Metatargetome		true	regulates	IRF2 regulates BST2	81	BST2
													hg19									regulates					IRF2 regulates IFI44L											IRF2	Metatargetome		true	regulates	IRF2 regulates IFI44L	83	IFI44L
													hg19									regulates					IRF2 regulates IFIT3											IRF2	Metatargetome		true	regulates	IRF2 regulates IFIT3	84	IFIT3
													hg19									regulates					IRF2 regulates HLA-C											IRF2	Metatargetome		true	regulates	IRF2 regulates HLA-C	84	HLA-C
													hg19									regulates					IRF2 regulates IFI44											IRF2	Metatargetome		true	regulates	IRF2 regulates IFI44	88	IFI44
													hg19									regulates					IRF2 regulates HLA-B											IRF2	Metatargetome		true	regulates	IRF2 regulates HLA-B	88	HLA-B
													hg19									regulates					IRF2 regulates IFI6											IRF2	Metatargetome		true	regulates	IRF2 regulates IFI6	89	IFI6
													hg19									regulates					IRF2 regulates IFI27											IRF2	Metatargetome		true	regulates	IRF2 regulates IFI27	89	IFI27
													hg19									regulates					IRF2 regulates CXCR4											IRF2	Metatargetome		true	regulates	IRF2 regulates CXCR4	96	CXCR4
													hg19									regulates					IRF2 regulates CXCL10											IRF2	Metatargetome		true	regulates	IRF2 regulates CXCL10	102	CXCL10
													hg19									regulates					IRF2 regulates IFIT1											IRF2	Metatargetome		true	regulates	IRF2 regulates IFIT1	103	IFIT1
													hg19									regulates					IRF2 regulates ISG15											IRF2	Metatargetome		true	regulates	IRF2 regulates ISG15	105	ISG15
													hg19									regulates					IRF2 regulates MX1											IRF2	Metatargetome		true	regulates	IRF2 regulates MX1	110	MX1
													hg19									regulates					IRF2 regulates IL6											IRF2	Metatargetome		true	regulates	IRF2 regulates IL6	128	IL6
													hg19									regulates					IRF2 regulates STAT1											IRF2	Metatargetome		true	regulates	IRF2 regulates STAT1	132	STAT1
